# Supplementary material for: What factors predict drivers’ self-reported lane change violation behavior at urban intersections? A study in China
Source: PLoS One. 2019 May 15;14(5):e0216751. doi: 10.1371/journal.pone.0216751 (PMC6519898; doi:10.1371/journal.pone.0216751)
Supplement: S1 File — (XLS) [file pone.0216751.s001.XLS]

## Sheet: RAW DATA (N=506)
NO.	Gender	Age / years old	Education	Driving Frequency / hours per week	Driving Experience / years	AT1	AT2	AT3	AT4	SN1	SN2	SN3	PBC1	PBC2	PBC3	BI1	BI2	BI3	LCV1	LCV2	AT	SN	PBC	BI	LCV
	1 = "male"; 2 = "female"	1 = "18-28"; 2 = "29-39"; 3 = "40-49"; 4 = ">50"	1 = "Below Senior High School"; 2 = "Senior High School"; 3 = "Undergraduate"; 4 = "Above Undergraduate"	1 = "0-5"; 2 = "6-10"; 3 = "11-15"; 4 = "16-20"; 5 = ">20"	1 = "<2 years"; 2 = "2-5 years"; 3 = "6-10 years"; 4 = ">10 years"	1 = ‘‘strongly disagree” to 5 = ‘‘strongly agree”													1 = “Never" to 5 = "very often"
1	2	2	1	4	1	3	5	3	4	4	4	3	4	5	5	4	4	4	2	2	3.75	3.66667	4.66667	4	2
2	2	3	1	4	3	3	2	2	2	2	3	2	2	2	3	3	4	4	2	2	2.25	2.33333	2.33333	3.66667	2
3	2	4	3	2	3	4	1	4	4	4	4	4	4	5	3	2	3	3	1	1	3.25	4	4	2.66667	1
4	1	1	3	2	2	2	2	2	2	4	4	4	3	3	4	4	3	4	2	2	2	4	3.33333	3.66667	2
5	2	3	4	1	1	4	5	4	5	3	2	4	4	4	4	3	3	3	2	2	4.5	3	4	3	2
6	1	4	2	1	1	4	3	3	3	3	4	4	3	3	3	3	4	4	2	2	3.25	3.66667	3	3.66667	2
7	2	3	2	3	3	3	3	3	2	3	3	3	2	3	1	3	3	3	2	2	2.75	3	2	3	2
8	1	2	4	2	2	4	3	3	3	3	5	4	3	3	3	2	3	3	3	3	3.25	4	3	2.66667	3
9	1	3	3	2	2	4	2	3	3	5	5	3	3	3	4	4	4	4	2	2	3	4.33333	3.33333	4	2
10	1	3	2	5	3	1	1	1	2	2	2	2	4	4	5	4	3	4	2	2	1.25	2	4.33333	3.66667	2
11	1	1	1	1	1	2	2	2	3	2	2	2	1	1	2	1	2	1	2	1	2.25	2	1.33333	1.33333	1.5
12	2	2	1	4	2	3	4	3	2	4	5	5	5	5	4	4	4	4	4	2	3	4.66667	4.66667	4	3
13	2	4	3	5	3	1	3	1	2	1	1	1	1	1	1	1	1	1	1	1	1.75	1	1	1	1
14	2	2	2	2	1	5	5	5	4	4	5	4	4	5	4	5	5	5	2	1	4.75	4.33333	4.33333	5	1.5
15	1	1	4	5	2	4	4	3	3	5	5	5	4	4	3	5	5	5	3	3	3.5	5	3.66667	5	3
16	2	2	3	5	2	1	3	1	1	2	2	3	3	4	1	3	3	3	1	1	1.5	2.33333	2.66667	3	1
17	2	2	2	2	2	3	2	2	2	3	3	3	3	3	4	3	3	3	1	1	2.25	3	3.33333	3	1
18	2	2	2	1	1	1	3	1	1	2	2	3	2	1	2	1	2	1	5	5	1.5	2.33333	1.66667	1.33333	5
19	1	3	3	3	2	4	3	3	3	3	4	4	3	2	4	2	2	2	2	2	3.25	3.66667	3	2	2
20	2	2	2	5	3	3	4	3	3	1	1	1	3	1	4	1	1	1	1	1	3.25	1	2.66667	1	1
21	2	2	1	4	1	3	3	2	4	3	3	3	5	5	2	3	4	2	3	3	3	3	4	3	3
22	1	1	2	1	2	4	4	3	4	4	3	4	5	5	5	2	2	2	3	3	3.75	3.66667	5	2	3
23	1	1	2	5	2	3	3	2	3	2	2	1	1	1	1	2	2	1	3	3	2.75	1.66667	1	1.66667	3
24	1	1	2	5	2	3	3	2	3	3	3	2	3	3	3	4	4	4	3	3	2.75	2.66667	3	4	3
25	1	3	3	3	3	4	4	4	5	3	3	3	3	4	4	4	4	4	3	3	4.25	3	3.66667	4	3
26	1	2	3	3	3	1	1	1	1	1	2	2	1	1	1	1	1	1	4	2	1	1.66667	1	1	3
27	2	2	1	4	2	2	1	1	2	2	2	2	2	1	2	1	2	2	2	2	1.5	2	1.66667	1.66667	2
28	2	4	1	3	2	4	4	2	4	4	4	4	4	5	2	4	4	5	2	2	3.5	4	3.66667	4.33333	2
29	1	1	3	3	3	3	3	2	3	3	3	4	3	2	3	2	3	4	3	3	2.75	3.33333	2.66667	3	3
30	1	2	2	2	2	2	2	2	2	4	1	1	1	1	1	1	1	1	2	1	2	2	1	1	1.5
31	1	2	3	3	3	3	2	3	3	4	3	4	4	5	4	3	4	4	4	2	2.75	3.66667	4.33333	3.66667	3
32	1	3	4	2	1	2	3	3	4	2	2	3	2	2	4	3	3	3	2	2	3	2.33333	2.66667	3	2
33	2	3	3	3	3	3	3	3	1	3	4	3	2	3	3	2	3	3	1	1	2.5	3.33333	2.66667	2.66667	1
34	1	1	2	3	2	4	3	3	3	3	3	2	2	3	2	4	5	5	2	2	3.25	2.66667	2.33333	4.66667	2
35	2	3	2	3	3	3	4	2	2	2	2	2	3	1	3	3	3	3	1	1	2.75	2	2.33333	3	1
36	2	3	1	4	2	2	3	2	2	2	2	2	1	1	1	2	2	2	2	2	2.25	2	1	2	2
37	1	2	1	3	1	4	5	3	4	3	3	3	4	3	4	4	4	5	4	3	4	3	3.66667	4.33333	3.5
38	1	2	1	5	2	5	1	3	3	2	2	2	4	5	4	2	2	2	3	1	3	2	4.33333	2	2
39	1	1	3	2	3	2	1	1	2	2	2	1	1	1	1	2	1	2	1	1	1.5	1.66667	1	1.66667	1
40	1	1	3	5	2	5	5	5	5	5	5	5	3	2	4	5	4	4	3	3	5	5	3	4.33333	3
41	1	4	1	2	4	1	3	2	5	5	5	5	3	3	1	1	3	3	1	1	2.75	5	2.33333	2.33333	1
42	2	4	3	1	4	3	5	3	3	4	4	3	3	2	4	4	4	4	2	2	3.5	3.66667	3	4	2
43	2	4	2	5	4	3	3	2	2	1	2	1	3	3	2	1	1	1	1	1	2.5	1.33333	2.66667	1	1
44	1	2	3	2	4	1	2	1	1	2	2	2	3	2	3	1	2	2	3	3	1.25	2	2.66667	1.66667	3
45	2	2	2	1	1	4	2	2	2	3	5	3	2	2	2	2	2	3	1	1	2.5	3.66667	2	2.33333	1
46	1	3	4	4	2	3	3	3	3	3	3	3	4	3	3	2	3	3	2	1	3	3	3.33333	2.66667	1.5
47	2	2	3	3	1	4	5	4	4	4	4	4	5	5	5	4	4	5	3	3	4.25	4	5	4.33333	3
48	1	1	3	5	3	3	3	3	3	3	5	3	2	2	2	4	3	3	3	3	3	3.66667	2	3.33333	3
49	2	3	1	3	1	2	4	3	3	2	3	3	4	3	3	3	3	3	3	3	3	2.66667	3.33333	3	3
50	1	1	3	3	3	3	2	2	2	1	2	2	2	2	4	2	3	3	2	2	2.25	1.66667	2.66667	2.66667	2
51	1	2	3	2	1	2	5	3	3	3	3	3	5	5	3	4	4	3	2	1	3.25	3	4.33333	3.66667	1.5
52	2	3	2	3	2	2	2	2	2	2	2	3	2	1	3	2	2	2	1	1	2	2.33333	2	2	1
53	1	3	2	3	1	4	5	4	3	5	5	5	5	5	5	5	5	5	2	2	4	5	5	5	2
54	1	2	2	2	2	4	3	3	3	3	3	3	5	5	5	4	5	4	2	2	3.25	3	5	4.33333	2
55	2	2	1	1	1	3	4	4	5	5	5	5	4	3	4	5	5	4	3	3	4	5	3.66667	4.66667	3
56	2	4	3	5	2	1	2	1	1	1	1	1	1	2	1	1	1	5	1	1	1.25	1	1.33333	2.33333	1
57	1	3	3	2	2	1	2	1	1	1	2	2	2	1	3	2	3	2	2	1	1.25	1.66667	2	2.33333	1.5
58	1	1	3	3	2	3	4	2	3	4	4	5	5	4	5	4	4	4	3	3	3	4.33333	4.66667	4	3
59	2	3	3	4	3	3	3	3	3	2	2	2	4	3	3	3	3	2	4	2	3	2	3.33333	2.66667	3
60	2	3	1	3	3	5	3	4	4	5	5	5	5	4	5	5	5	5	2	2	4	5	4.66667	5	2
61	1	3	3	1	1	2	2	2	2	3	3	3	4	2	4	2	3	3	2	1	2	3	3.33333	2.66667	1.5
62	1	3	1	3	3	2	2	2	2	4	4	5	4	3	5	3	3	3	2	2	2	4.33333	4	3	2
63	2	4	3	3	3	3	3	3	3	4	4	4	3	2	3	3	2	3	1	1	3	4	2.66667	2.66667	1
64	2	3	2	1	1	2	1	2	2	2	3	2	3	4	2	3	3	3	2	1	1.75	2.33333	3	3	1.5
65	2	2	3	1	2	2	4	2	3	3	3	3	4	4	4	2	3	3	1	1	2.75	3	4	2.66667	1
66	1	1	3	5	3	3	4	3	4	5	2	2	1	3	1	1	1	1	4	2	3.5	3	1.66667	1	3
67	2	3	3	5	2	2	3	2	2	2	2	2	2	2	3	2	2	3	1	1	2.25	2	2.33333	2.33333	1
68	1	1	4	1	1	4	5	4	4	3	2	4	5	5	5	4	5	5	3	3	4.25	3	5	4.66667	3
69	1	2	1	2	3	3	4	3	5	4	5	5	4	4	3	4	4	4	5	5	3.75	4.66667	3.66667	4	5
70	2	3	3	5	3	3	3	1	2	2	2	2	2	3	3	4	3	3	2	2	2.25	2	2.66667	3.33333	2
71	2	2	2	2	1	1	1	1	1	4	4	4	3	2	2	1	1	1	1	1	1	4	2.33333	1	1
72	1	2	4	2	3	4	4	3	5	5	5	5	3	3	4	4	5	5	4	4	4	5	3.33333	4.66667	4
73	1	1	2	2	2	3	3	2	3	3	3	3	4	3	3	3	1	4	4	2	2.75	3	3.33333	2.66667	3
74	2	4	3	4	3	3	2	3	3	3	3	3	2	2	3	3	3	3	2	2	2.75	3	2.33333	3	2
75	1	1	4	1	2	4	1	2	3	3	3	4	5	3	5	2	3	3	3	3	2.5	3.33333	4.33333	2.66667	3
76	2	3	1	5	3	4	2	2	2	3	2	1	1	1	1	1	1	2	1	1	2.5	2	1	1.33333	1
77	2	2	1	3	2	3	4	3	5	5	5	5	5	5	1	4	5	5	4	4	3.75	5	3.66667	4.66667	4
78	1	2	2	5	4	2	4	2	2	4	5	5	4	3	5	3	3	3	3	3	2.5	4.66667	4	3	3
79	1	3	2	3	3	3	5	5	2	3	3	4	2	1	2	1	1	1	1	1	3.75	3.33333	1.66667	1	1
80	1	1	3	2	1	2	3	2	2	3	2	3	2	3	3	2	3	2	2	2	2.25	2.66667	2.66667	2.33333	2
81	2	4	4	2	2	4	5	3	4	4	4	4	4	2	4	4	4	4	1	1	4	4	3.33333	4	1
82	1	3	3	4	3	4	3	3	5	5	5	5	2	3	3	4	4	4	2	1	3.75	5	2.66667	4	1.5
83	1	2	2	4	3	3	5	5	3	3	3	4	2	1	3	3	3	3	3	3	4	3.33333	2	3	3
84	1	2	2	1	2	2	3	2	3	2	2	2	2	2	2	1	2	2	2	1	2.5	2	2	1.66667	1.5
85	1	3	3	2	2	4	3	3	3	5	5	5	5	4	4	4	4	4	2	2	3.25	5	4.33333	4	2
86	2	4	3	2	3	4	1	1	2	2	2	1	3	1	4	2	2	2	1	1	2	1.66667	2.66667	2	1
87	2	2	1	1	1	2	4	2	3	3	3	2	4	3	4	2	3	3	2	2	2.75	2.66667	3.66667	2.66667	2
88	2	4	3	5	3	4	3	3	3	3	3	4	4	3	4	2	3	3	1	1	3.25	3.33333	3.66667	2.66667	1
89	1	1	3	2	3	1	1	1	1	3	2	1	5	4	1	1	2	2	1	1	1	2	3.33333	1.66667	1
90	2	4	1	3	3	4	1	1	3	3	3	4	2	1	3	2	2	3	1	1	2.25	3.33333	2	2.33333	1
91	2	3	2	2	3	3	1	2	2	2	2	2	4	5	4	5	4	4	4	2	2	2	4.33333	4.33333	3
92	1	2	3	5	1	3	2	2	4	4	4	4	4	5	4	4	3	4	3	3	2.75	4	4.33333	3.66667	3
93	1	1	3	2	3	2	3	2	2	3	4	4	5	2	4	2	3	3	3	2	2.25	3.66667	3.66667	2.66667	2.5
94	2	1	1	1	2	4	4	3	3	2	2	1	2	2	2	2	2	2	1	1	3.5	1.66667	2	2	1
95	1	2	3	5	1	3	3	2	3	2	2	2	4	5	4	4	4	4	3	1	2.75	2	4.33333	4	2
96	1	2	3	1	2	5	3	2	2	3	4	3	4	4	4	3	5	3	2	2	3	3.33333	4	3.66667	2
97	2	4	3	2	3	3	2	3	3	3	3	4	2	2	2	4	4	4	1	1	2.75	3.33333	2	4	1
98	2	3	1	4	1	3	3	2	3	2	2	2	2	1	1	2	2	3	2	2	2.75	2	1.33333	2.33333	2
99	1	2	1	1	1	3	2	2	2	3	3	3	3	3	4	3	3	4	2	2	2.25	3	3.33333	3.33333	2
100	1	4	4	4	2	2	2	1	2	4	3	3	3	3	3	2	2	3	2	2	1.75	3.33333	3	2.33333	2
101	1	2	3	4	2	2	5	3	2	2	2	5	1	1	1	4	4	4	2	1	3	3	1	4	1.5
102	1	1	4	2	3	5	3	4	4	4	4	3	4	4	4	5	5	5	4	2	4	3.66667	4	5	3
103	1	3	3	2	3	3	4	5	3	3	3	3	2	2	2	4	4	2	2	1	3.75	3	2	3.33333	1.5
104	1	2	4	4	1	4	5	4	4	3	1	1	3	5	2	5	4	4	1	1	4.25	1.66667	3.33333	4.33333	1
105	1	3	4	4	4	4	4	3	2	4	1	5	5	5	5	3	4	4	3	2	3.25	3.33333	5	3.66667	2.5
106	1	1	3	5	3	2	4	2	3	2	2	2	1	2	3	5	4	4	3	2	2.75	2	2	4.33333	2.5
107	1	2	2	2	2	3	3	2	2	3	3	2	3	2	3	1	2	2	2	1	2.5	2.66667	2.66667	1.66667	1.5
108	2	2	3	2	2	3	3	3	3	3	4	4	5	3	4	3	5	4	4	4	3	3.66667	4	4	4
109	2	4	3	2	2	2	4	2	4	4	4	4	4	4	4	4	4	4	4	2	3	4	4	4	3
110	2	2	1	3	2	3	3	2	3	2	4	3	5	4	5	3	3	3	4	3	2.75	3	4.66667	3	3.5
111	2	2	3	3	2	2	2	2	2	2	2	2	3	2	4	2	3	2	1	1	2	2	3	2.33333	1
112	1	1	4	2	2	3	4	2	2	2	4	2	2	2	3	2	2	2	2	2	2.75	2.66667	2.33333	2	2
113	1	3	3	3	4	3	3	5	2	3	3	3	3	3	4	2	2	2	2	2	3.25	3	3.33333	2	2
114	1	3	2	3	2	2	3	2	2	3	1	2	3	1	3	3	3	4	2	2	2.25	2	2.33333	3.33333	2
115	2	1	1	1	1	2	3	2	2	2	2	3	3	3	1	3	5	3	2	2	2.25	2.33333	2.33333	3.66667	2
116	2	3	3	4	2	4	3	3	3	4	2	2	2	2	2	2	5	2	2	2	3.25	2.66667	2	3	2
117	2	2	2	2	2	2	2	2	3	5	3	3	2	3	3	2	1	3	1	1	2.25	3.66667	2.66667	2	1
118	1	2	4	4	1	4	3	3	3	3	4	3	3	4	1	3	3	3	2	2	3.25	3.33333	2.66667	3	2
119	1	1	3	2	2	2	3	2	2	2	2	3	3	1	4	1	1	1	2	2	2.25	2.33333	2.66667	1	2
120	2	2	1	4	2	3	2	3	2	3	3	3	3	2	3	1	1	2	2	1	2.5	3	2.66667	1.33333	1.5
121	1	4	2	2	4	3	3	5	3	3	3	3	4	2	4	2	2	2	2	1	3.5	3	3.33333	2	1.5
122	1	3	3	1	2	4	3	3	3	2	1	2	5	3	5	2	4	2	2	1	3.25	1.66667	4.33333	2.66667	1.5
123	1	1	3	3	2	3	2	3	3	3	3	3	2	3	3	2	3	3	1	1	2.75	3	2.66667	2.66667	1
124	1	1	1	1	1	2	3	3	3	3	3	3	5	4	4	3	4	4	3	2	2.75	3	4.33333	3.66667	2.5
125	2	2	3	2	2	1	2	1	2	3	3	3	4	3	3	1	2	3	3	2	1.5	3	3.33333	2	2.5
126	1	3	3	2	3	2	2	2	2	3	3	4	3	4	4	4	3	3	3	2	2	3.33333	3.66667	3.33333	2.5
127	1	1	3	2	2	4	4	3	4	4	5	3	4	5	4	3	4	4	3	2	3.75	4	4.33333	3.66667	2.5
128	2	3	1	3	3	1	3	2	3	3	4	3	3	4	4	3	4	4	4	3	2.25	3.33333	3.66667	3.66667	3.5
129	1	1	3	1	1	4	3	2	3	4	4	3	4	5	3	2	2	3	3	3	3	3.66667	4	2.33333	3
130	1	3	2	4	3	4	3	3	4	4	4	4	3	3	2	4	4	3	2	2	3.5	4	2.66667	3.66667	2
131	1	2	3	5	3	4	3	3	3	3	3	3	3	2	4	3	3	3	2	1	3.25	3	3	3	1.5
132	1	1	4	2	2	3	1	2	2	4	4	4	3	2	3	3	4	3	3	2	2	4	2.66667	3.33333	2.5
133	1	2	1	2	3	2	2	1	2	2	2	1	2	2	2	2	2	2	1	1	1.75	1.66667	2	2	1
134	1	2	2	2	2	1	5	3	5	4	4	5	3	4	3	2	3	3	2	1	3.5	4.33333	3.33333	2.66667	1.5
135	2	4	2	5	3	4	2	3	4	3	3	2	3	2	2	1	3	3	1	1	3.25	2.66667	2.33333	2.33333	1
136	1	2	3	3	2	4	3	3	3	2	2	2	4	3	4	3	4	4	2	2	3.25	2	3.66667	3.66667	2
137	1	2	4	4	3	2	4	2	5	4	4	5	2	3	3	4	4	4	1	1	3.25	4.33333	2.66667	4	1
138	1	3	3	2	3	2	1	1	1	2	2	1	3	2	3	2	3	3	2	1	1.25	1.66667	2.66667	2.66667	1.5
139	1	2	2	5	1	3	4	2	3	3	3	5	3	2	3	4	5	5	3	1	3	3.66667	2.66667	4.66667	2
140	1	1	4	1	1	3	3	3	3	4	2	4	1	4	1	3	4	4	3	3	3	3.33333	2	3.66667	3
141	2	4	2	1	3	4	5	4	4	1	5	4	4	5	3	4	4	4	5	4	4.25	3.33333	4	4	4.5
142	2	3	3	5	1	3	1	2	2	2	3	2	3	3	3	2	2	2	1	1	2	2.33333	3	2	1
143	2	3	4	4	3	3	5	3	5	4	1	5	2	1	3	2	3	3	1	1	4	3.33333	2	2.66667	1
144	2	3	3	4	2	3	4	4	4	2	2	1	5	3	4	3	4	4	3	3	3.75	1.66667	4	3.66667	3
145	1	1	2	1	3	4	4	3	4	4	4	4	3	4	3	2	2	2	3	2	3.75	4	3.33333	2	2.5
146	1	4	3	2	2	3	4	2	3	2	2	2	3	3	3	2	2	2	1	1	3	2	3	2	1
147	2	3	4	1	1	3	2	2	3	3	3	3	3	4	3	1	1	3	1	1	2.5	3	3.33333	1.66667	1
148	2	3	2	2	1	3	2	2	2	3	3	3	4	4	1	4	4	4	2	2	2.25	3	3	4	2
149	1	2	1	4	2	5	2	3	4	1	4	4	3	4	3	2	2	3	2	1	3.5	3	3.33333	2.33333	1.5
150	2	2	2	3	2	4	4	3	5	3	3	4	4	2	4	2	2	2	1	1	4	3.33333	3.33333	2	1
151	1	1	2	3	3	2	2	2	2	3	3	1	3	4	3	3	3	3	3	3	2	2.33333	3.33333	3	3
152	2	2	2	3	3	4	3	4	5	3	3	3	1	1	1	3	3	3	1	1	4	3	1	3	1
153	1	3	2	3	2	2	3	2	2	3	3	4	3	3	3	2	3	3	2	1	2.25	3.33333	3	2.66667	1.5
154	2	2	2	1	1	3	3	3	3	3	3	3	3	1	4	3	4	4	4	3	3	3	2.66667	3.66667	3.5
155	2	2	4	3	3	4	5	4	2	1	2	5	4	4	5	4	4	4	3	3	3.75	2.66667	4.33333	4	3
156	1	3	3	4	3	3	2	2	3	2	2	2	2	3	2	3	3	3	2	2	2.5	2	2.33333	3	2
157	1	1	2	2	2	1	1	1	1	4	4	2	1	1	1	2	2	1	4	2	1	3.33333	1	1.66667	3
158	2	2	2	2	2	3	3	2	3	3	3	3	3	3	3	2	3	3	1	1	2.75	3	3	2.66667	1
159	2	2	4	3	2	2	2	2	2	3	3	3	2	2	3	2	2	2	1	1	2	3	2.33333	2	1
160	1	4	3	2	2	2	3	2	2	3	3	4	1	1	3	2	3	2	2	2	2.25	3.33333	1.66667	2.33333	2
161	2	2	2	3	2	1	3	1	2	3	3	3	1	1	1	1	1	1	1	1	1.75	3	1	1	1
162	1	2	3	3	2	4	3	4	4	5	4	3	4	5	3	5	5	5	4	3	3.75	4	4	5	3.5
163	1	1	2	1	1	3	4	3	4	4	2	4	5	4	3	3	3	3	2	1	3.5	3.33333	4	3	1.5
164	1	1	3	3	2	2	2	2	2	2	3	3	3	4	4	2	2	2	2	2	2	2.66667	3.66667	2	2
165	2	2	3	1	3	3	2	2	3	1	1	1	1	2	2	1	1	1	1	1	2.5	1	1.66667	1	1
166	1	2	2	1	1	2	2	1	2	2	2	5	2	1	3	2	3	3	1	1	1.75	3	2	2.66667	1
167	2	2	2	5	3	3	1	2	2	3	3	4	5	5	2	2	3	3	2	1	2	3.33333	4	2.66667	1.5
168	2	3	4	1	1	5	3	4	5	5	2	5	3	3	2	3	4	4	1	1	4.25	4	2.66667	3.66667	1
169	2	2	1	2	3	2	4	5	2	2	2	1	1	1	1	4	4	4	1	1	3.25	1.66667	1	4	1
170	2	3	1	4	4	3	2	1	2	2	3	2	3	4	1	4	3	4	1	1	2	2.33333	2.66667	3.66667	1
171	2	4	4	4	2	5	4	4	4	4	4	4	2	2	2	4	4	4	3	3	4.25	4	2	4	3
172	1	1	1	3	3	2	2	2	2	1	1	1	1	3	2	5	3	3	2	2	2	1	2	3.66667	2
173	1	1	3	2	2	3	2	2	3	2	2	2	3	3	3	2	2	3	1	1	2.5	2	3	2.33333	1
174	2	3	3	3	3	2	1	2	2	1	1	1	1	1	1	1	1	1	1	1	1.75	1	1	1	1
175	1	3	1	1	1	3	2	2	3	3	3	4	3	3	3	4	4	4	3	2	2.5	3.33333	3	4	2.5
176	1	4	4	5	3	3	3	2	2	3	3	3	5	5	2	3	4	3	2	2	2.5	3	4	3.33333	2
177	1	3	3	4	2	3	1	3	1	1	2	2	3	2	2	4	4	5	3	3	2	1.66667	2.33333	4.33333	3
178	2	3	2	3	4	4	3	4	5	1	4	5	4	3	4	3	4	4	2	2	4	3.33333	3.66667	3.66667	2
179	1	4	2	2	2	2	2	1	1	2	1	1	2	4	3	2	2	2	2	1	1.5	1.33333	3	2	1.5
180	2	2	3	1	1	1	5	4	4	4	4	4	3	3	3	3	3	3	3	2	3.5	4	3	3	2.5
181	1	3	2	3	3	4	1	3	4	4	4	4	2	4	2	5	5	5	2	1	3	4	2.66667	5	1.5
182	1	3	4	2	3	3	5	4	5	4	5	5	4	3	4	5	5	5	3	2	4.25	4.66667	3.66667	5	2.5
183	1	1	2	2	3	5	5	3	5	3	4	4	3	1	3	3	3	4	1	1	4.5	3.66667	2.33333	3.33333	1
184	2	3	2	2	3	2	3	2	5	3	3	3	2	3	2	3	3	3	1	1	3	3	2.33333	3	1
185	1	2	2	4	4	2	1	2	2	3	4	4	4	5	4	4	4	5	4	4	1.75	3.66667	4.33333	4.33333	4
186	1	4	2	2	1	2	1	2	2	2	2	2	2	2	3	1	1	2	2	1	1.75	2	2.33333	1.33333	1.5
187	1	2	3	3	3	4	4	4	5	5	5	5	3	2	3	4	5	5	4	4	4.25	5	2.66667	4.66667	4
188	2	3	4	5	3	2	3	2	3	2	2	3	2	1	3	1	1	1	1	1	2.5	2.33333	2	1	1
189	1	1	4	2	3	4	3	3	3	3	3	4	3	2	3	3	2	4	2	2	3.25	3.33333	2.66667	3	2
190	2	4	1	3	2	3	4	3	3	2	2	5	1	1	1	1	3	2	1	1	3.25	3	1	2	1
191	1	2	3	2	3	1	3	1	2	2	3	2	3	3	3	3	3	4	1	1	1.75	2.33333	3	3.33333	1
192	2	3	3	2	1	2	3	2	2	3	3	2	3	2	3	2	3	3	1	1	2.25	2.66667	2.66667	2.66667	1
193	2	1	2	5	1	1	4	5	1	1	1	1	1	1	2	2	2	1	1	1	2.75	1	1.33333	1.66667	1
194	2	2	1	1	1	5	4	4	4	3	3	3	3	2	3	2	3	3	1	1	4.25	3	2.66667	2.66667	1
195	2	2	3	1	1	4	2	2	2	2	2	2	1	1	2	2	2	2	1	1	2.5	2	1.33333	2	1
196	2	1	2	1	1	3	1	1	3	4	4	3	3	3	3	3	3	3	3	2	2	3.66667	3	3	2.5
197	1	1	3	5	3	1	2	1	1	2	2	3	1	1	2	1	2	2	3	3	1.25	2.33333	1.33333	1.66667	3
198	2	3	2	4	4	4	3	4	5	3	5	5	3	2	3	1	5	4	3	2	4	4.33333	2.66667	3.33333	2.5
199	1	4	2	2	1	3	3	2	5	3	3	3	3	2	3	1	2	1	4	4	3.25	3	2.66667	1.33333	4
200	2	2	2	3	3	2	1	2	2	2	2	1	3	3	3	2	3	4	1	1	1.75	1.66667	3	3	1
201	1	4	3	5	3	3	4	3	3	1	1	1	2	2	2	1	1	1	2	1	3.25	1	2	1	1.5
202	1	2	4	4	3	2	1	2	2	3	4	2	3	4	4	3	3	3	3	3	1.75	3	3.66667	3	3
203	1	3	2	5	3	2	3	2	5	4	4	5	3	1	3	1	2	2	1	1	3	4.33333	2.33333	1.66667	1
204	1	3	4	5	3	3	4	3	3	1	1	1	1	1	1	2	3	3	3	1	3.25	1	1	2.66667	2
205	1	1	3	2	2	3	2	2	2	3	3	2	1	1	1	3	3	3	1	1	2.25	2.66667	1	3	1
206	2	4	2	3	4	3	3	3	3	2	2	2	3	3	3	2	3	3	1	1	3	2	3	2.66667	1
207	2	2	1	5	3	3	3	3	3	1	1	1	2	2	3	1	1	1	1	1	3	1	2.33333	1	1
208	1	3	3	1	3	4	2	3	3	2	2	1	3	4	5	4	2	2	3	1	3	1.66667	4	2.66667	2
209	1	3	2	1	2	4	5	3	4	3	3	3	3	4	3	4	4	4	3	3	4	3	3.33333	4	3
210	2	1	1	3	3	4	1	3	3	3	3	3	3	4	3	3	2	4	2	1	2.75	3	3.33333	3	1.5
211	2	3	4	1	2	2	1	2	3	3	3	2	4	3	4	3	4	4	2	2	2	2.66667	3.66667	3.66667	2
212	2	4	2	2	3	3	3	2	2	1	1	1	4	3	4	2	2	2	1	1	2.5	1	3.66667	2	1
213	1	2	3	2	3	4	2	3	1	4	4	4	4	4	5	4	4	5	4	4	2.5	4	4.33333	4.33333	4
214	1	1	2	2	1	4	3	3	5	3	4	3	2	4	2	4	2	5	1	1	3.75	3.33333	2.66667	3.66667	1
215	1	2	3	3	2	2	2	2	2	4	4	4	4	3	3	5	4	4	4	4	2	4	3.33333	4.33333	4
216	2	2	1	4	2	2	2	2	2	2	3	1	3	2	3	1	2	3	1	1	2	2	2.66667	2	1
217	2	3	3	4	3	2	3	1	2	2	2	2	1	1	2	1	2	2	2	1	2	2	1.33333	1.66667	1.5
218	2	4	3	2	1	4	3	1	3	4	4	3	3	3	3	3	3	3	2	2	2.75	3.66667	3	3	2
219	1	1	2	2	2	2	4	2	3	4	4	5	4	3	2	3	3	4	2	2	2.75	4.33333	3	3.33333	2
220	2	2	3	2	4	2	3	2	2	2	2	2	2	2	3	2	3	2	1	1	2.25	2	2.33333	2.33333	1
221	2	4	3	2	3	2	1	1	2	3	4	4	3	3	3	3	4	4	1	1	1.5	3.66667	3	3.66667	1
222	1	1	3	4	3	1	1	1	1	1	1	1	4	3	4	2	2	2	2	2	1	1	3.66667	2	2
223	1	2	2	5	1	5	3	3	4	4	5	4	4	4	4	2	2	2	1	1	3.75	4.33333	4	2	1
224	2	2	2	2	2	2	2	2	2	2	2	2	2	1	3	2	2	3	1	1	2	2	2	2.33333	1
225	2	2	4	2	3	3	4	3	4	2	2	1	2	2	3	2	2	2	1	1	3.5	1.66667	2.33333	2	1
226	2	3	2	3	2	2	4	3	3	2	2	2	2	1	3	3	2	2	1	1	3	2	2	2.33333	1
227	1	3	2	3	3	1	2	1	1	1	1	1	1	1	1	2	1	2	2	1	1.25	1	1	1.66667	1.5
228	1	3	1	4	1	2	2	2	2	3	3	4	2	2	2	3	1	3	1	1	2	3.33333	2	2.33333	1
229	1	2	2	3	1	2	3	2	2	1	1	1	2	2	2	2	2	2	1	1	2.25	1	2	2	1
230	1	1	2	1	1	2	3	2	4	4	4	4	2	2	2	3	3	3	2	2	2.75	4	2	3	2
231	1	1	1	1	4	2	2	2	2	2	2	2	2	2	2	1	2	2	2	1	2	2	2	1.66667	1.5
232	1	2	2	2	3	3	5	3	5	5	5	5	3	4	3	4	3	4	1	1	4	5	3.33333	3.66667	1
233	2	3	2	2	3	4	4	3	5	5	2	5	2	2	3	2	3	3	1	1	4	4	2.33333	2.66667	1
234	2	4	2	1	2	2	2	2	3	1	1	2	1	1	2	2	2	2	1	1	2.25	1.33333	1.33333	2	1
235	2	4	3	2	3	2	3	3	3	2	3	2	2	2	2	2	2	2	1	1	2.75	2.33333	2	2	1
236	1	2	4	2	3	2	3	3	3	2	3	3	3	2	3	1	2	3	3	3	2.75	2.66667	2.66667	2	3
237	1	2	2	2	3	3	4	3	4	5	5	4	4	4	4	5	5	5	3	2	3.5	4.66667	4	5	2.5
238	2	4	2	1	2	1	3	3	2	2	3	3	2	3	3	3	2	2	2	1	2.25	2.66667	2.66667	2.33333	1.5
239	2	2	1	1	1	3	1	2	2	3	3	3	2	2	3	1	2	2	1	1	2	3	2.33333	1.66667	1
240	2	1	2	2	3	3	4	2	5	4	4	5	5	5	3	3	4	4	2	2	3.5	4.33333	4.33333	3.66667	2
241	1	4	4	3	2	4	2	3	3	3	3	1	3	4	3	2	3	3	2	1	3	2.33333	3.33333	2.66667	1.5
242	1	1	3	2	2	3	2	2	3	3	3	4	3	3	3	3	4	4	3	3	2.5	3.33333	3	3.66667	3
243	1	1	1	2	1	4	4	3	3	4	4	4	5	3	5	4	4	4	4	2	3.5	4	4.33333	4	3
244	2	3	2	5	1	3	5	3	5	3	1	3	2	1	2	2	2	5	1	1	4	2.33333	1.66667	3	1
245	1	1	1	1	1	4	5	4	4	3	3	4	4	5	2	4	3	3	3	3	4.25	3.33333	3.66667	3.33333	3
246	1	1	2	2	3	4	2	2	4	4	5	5	2	2	2	3	4	4	1	1	3	4.66667	2	3.66667	1
247	1	2	3	5	4	3	2	3	3	4	4	5	5	4	5	3	4	4	4	4	2.75	4.33333	4.66667	3.66667	4
248	1	2	3	2	2	3	2	4	4	4	4	4	4	3	4	3	4	3	3	3	3.25	4	3.66667	3.33333	3
249	1	3	2	1	3	5	2	1	2	5	5	2	5	5	5	5	5	5	2	2	2.5	4	5	5	2
250	2	2	2	1	1	3	3	3	4	4	4	3	2	2	3	2	2	3	1	1	3.25	3.66667	2.33333	2.33333	1
251	2	2	3	4	4	3	3	2	2	2	2	3	2	3	3	3	2	2	1	1	2.5	2.33333	2.66667	2.33333	1
252	1	4	4	1	1	2	4	2	2	2	2	2	2	2	2	3	3	3	1	1	2.5	2	2	3	1
253	1	1	4	1	1	2	3	2	2	5	3	3	3	4	3	3	3	3	3	1	2.25	3.66667	3.33333	3	2
254	1	2	3	5	2	3	4	3	5	4	4	5	3	5	3	3	4	4	3	3	3.75	4.33333	3.66667	3.66667	3
255	2	2	1	1	1	2	2	2	2	3	3	3	2	4	2	2	2	2	1	1	2	3	2.66667	2	1
256	2	4	3	3	3	2	4	2	5	1	1	1	2	2	2	1	2	4	1	1	3.25	1	2	2.33333	1
257	1	3	4	3	3	3	5	3	3	3	4	3	3	2	3	3	4	4	4	3	3.5	3.33333	2.66667	3.66667	3.5
258	1	4	3	5	2	1	1	2	2	4	3	5	3	4	3	3	4	4	4	4	1.5	4	3.33333	3.66667	4
259	1	3	3	4	4	5	3	4	5	3	3	3	3	3	3	4	4	4	3	2	4.25	3	3	4	2.5
260	2	2	2	2	3	3	4	3	3	3	1	4	3	1	2	3	3	3	1	1	3.25	2.66667	2	3	1
261	1	2	4	4	2	3	4	2	4	2	3	3	2	2	3	3	4	4	2	2	3.25	2.66667	2.33333	3.66667	2
262	1	2	4	2	2	2	3	3	2	2	2	2	1	1	1	3	3	3	1	1	2.5	2	1	3	1
263	2	4	1	1	3	1	1	1	1	2	2	2	3	2	3	2	2	3	1	1	1	2	2.66667	2.33333	1
264	2	3	1	2	2	2	2	2	2	2	2	1	2	3	3	2	3	3	2	1	2	1.66667	2.66667	2.66667	1.5
265	1	2	4	2	2	5	4	4	5	4	4	4	5	3	3	5	5	5	3	2	4.5	4	3.66667	5	2.5
266	1	1	4	2	3	3	3	3	3	2	3	2	4	3	4	1	3	3	4	2	3	2.33333	3.66667	2.33333	3
267	1	4	2	4	3	3	3	3	4	4	4	4	5	5	4	5	5	5	2	2	3.25	4	4.66667	5	2
268	1	2	4	2	2	4	3	3	3	4	4	4	4	4	2	4	4	4	2	2	3.25	4	3.33333	4	2
269	1	2	1	2	1	2	1	1	2	1	1	1	2	1	2	1	1	1	1	1	1.5	1	1.66667	1	1
270	2	4	3	5	3	3	4	3	3	4	4	3	4	4	4	3	3	3	1	1	3.25	3.66667	4	3	1
271	2	4	3	4	3	2	1	2	3	2	2	2	2	2	2	2	1	1	2	2	2	2	2	1.33333	2
272	1	4	3	4	4	1	3	2	2	2	2	2	2	3	1	1	1	1	2	1	2	2	2	1	1.5
273	2	2	1	4	2	4	3	3	4	4	4	3	3	3	3	3	4	3	2	2	3.5	3.66667	3	3.33333	2
274	2	4	3	2	3	4	4	4	5	5	5	5	3	2	3	4	4	4	1	1	4.25	5	2.66667	4	1
275	2	4	1	5	3	3	4	3	4	2	2	2	5	5	5	3	3	3	1	1	3.5	2	5	3	1
276	1	3	3	2	3	1	1	1	1	3	4	4	3	2	3	1	2	2	2	1	1	3.66667	2.66667	1.66667	1.5
277	1	3	4	5	3	3	1	2	2	2	3	3	2	1	3	3	4	4	4	3	2	2.66667	2	3.66667	3.5
278	2	4	4	1	3	3	4	3	3	3	3	4	3	4	4	2	3	3	1	1	3.25	3.33333	3.66667	2.66667	1
279	2	3	2	3	3	3	2	2	2	4	4	4	3	5	4	3	3	4	1	1	2.25	4	4	3.33333	1
280	1	1	3	2	2	4	3	3	3	4	4	4	3	2	3	4	3	4	3	2	3.25	4	2.66667	3.66667	2.5
281	2	4	4	1	1	2	1	2	2	3	3	3	3	2	5	2	2	2	1	1	1.75	3	3.33333	2	1
282	1	3	3	2	3	3	2	3	1	4	4	4	4	5	3	5	5	5	3	2	2.25	4	4	5	2.5
283	1	3	3	2	3	2	1	1	2	2	2	1	1	3	2	2	2	1	1	1	1.5	1.66667	2	1.66667	1
284	2	2	1	3	2	3	5	2	3	4	3	4	3	1	4	2	2	2	3	3	3.25	3.66667	2.66667	2	3
285	1	1	2	4	2	1	1	2	2	3	3	3	2	1	2	3	3	3	2	1	1.5	3	1.66667	3	1.5
286	1	2	2	2	1	2	3	1	2	3	3	2	1	3	1	2	2	3	1	1	2	2.66667	1.66667	2.33333	1
287	1	1	3	3	2	2	2	2	2	3	3	4	1	1	1	1	1	1	2	2	2	3.33333	1	1	2
288	2	4	2	1	3	4	5	3	4	4	4	4	4	3	4	2	3	4	3	2	4	4	3.66667	3	2.5
289	2	2	1	4	1	3	1	2	3	2	2	2	2	3	2	4	2	2	1	1	2.25	2	2.33333	2.66667	1
290	1	1	2	4	2	3	3	4	3	4	4	4	4	2	4	2	5	4	3	2	3.25	4	3.33333	3.66667	2.5
291	2	1	1	1	1	3	3	2	2	4	4	2	3	3	4	3	4	4	2	2	2.5	3.33333	3.33333	3.66667	2
292	1	1	3	1	1	1	2	1	1	3	3	3	4	3	1	1	2	2	1	1	1.25	3	2.66667	1.66667	1
293	1	2	2	2	3	3	3	3	3	4	4	4	4	4	4	3	4	4	5	4	3	4	4	3.66667	4.5
294	1	2	3	2	2	2	2	2	2	3	3	3	2	1	3	2	2	2	1	1	2	3	2	2	1
295	1	1	2	3	2	3	4	5	3	3	3	4	3	3	2	1	2	1	2	2	3.75	3.33333	2.66667	1.33333	2
296	2	3	4	2	3	1	1	1	1	2	1	1	2	2	4	2	1	1	4	4	1	1.33333	2.66667	1.33333	4
297	2	2	2	1	2	1	3	4	2	4	3	4	4	4	5	4	5	4	5	1	2.5	3.66667	4.33333	4.33333	3
298	1	2	3	2	4	4	5	4	4	3	4	3	4	4	4	5	5	5	4	3	4.25	3.33333	4	5	3.5
299	1	3	3	2	2	2	3	2	2	2	2	2	3	3	5	4	4	4	2	1	2.25	2	3.66667	4	1.5
300	2	3	2	3	2	2	3	2	2	2	3	3	3	3	3	2	2	2	1	1	2.25	2.66667	3	2	1
301	2	2	3	3	2	2	3	2	2	2	3	2	2	2	3	1	3	3	1	1	2.25	2.33333	2.33333	2.33333	1
302	1	2	3	2	1	4	4	3	4	2	3	3	2	2	3	3	5	4	1	1	3.75	2.66667	2.33333	4	1
303	2	2	2	2	2	3	2	3	1	3	3	4	4	4	3	3	3	3	1	1	2.25	3.33333	3.66667	3	1
304	1	4	3	2	4	3	3	2	3	3	3	3	3	4	3	3	3	3	4	4	2.75	3	3.33333	3	4
305	2	2	2	2	2	3	3	3	4	3	4	5	1	1	3	2	3	5	1	1	3.25	4	1.66667	3.33333	1
306	1	1	4	1	2	5	4	4	5	4	4	5	3	3	2	3	4	5	3	3	4.5	4.33333	2.66667	4	3
307	1	1	3	4	2	3	3	3	3	4	4	4	3	3	2	3	3	3	3	3	3	4	2.66667	3	3
308	2	2	1	4	1	1	4	3	3	3	2	3	3	5	2	3	3	3	2	2	2.75	2.66667	3.33333	3	2
309	1	1	4	1	1	2	3	2	3	3	3	4	3	3	3	3	3	3	1	1	2.5	3.33333	3	3	1
310	1	1	2	5	2	4	3	3	3	4	4	5	5	5	5	5	5	5	4	2	3.25	4.33333	5	5	3
311	2	3	3	4	2	3	3	3	3	3	3	3	3	4	4	3	1	3	2	2	3	3	3.66667	2.33333	2
312	1	2	2	2	2	3	3	3	3	2	2	3	3	2	3	2	3	3	4	3	3	2.33333	2.66667	2.66667	3.5
313	1	2	2	3	2	2	3	2	2	3	2	3	2	1	4	1	2	3	4	1	2.25	2.66667	2.33333	2	2.5
314	2	2	1	4	1	4	4	4	4	3	3	3	4	4	2	2	2	2	1	1	4	3	3.33333	2	1
315	1	3	4	1	2	4	5	4	5	5	5	5	5	4	5	5	5	5	2	2	4.5	5	4.66667	5	2
316	1	3	3	3	3	2	2	2	3	2	2	2	3	4	3	3	3	3	3	2	2.25	2	3.33333	3	2.5
317	2	2	2	2	2	4	2	3	4	4	5	5	3	4	2	3	3	3	1	1	3.25	4.66667	3	3	1
318	2	3	3	2	3	2	2	2	2	2	2	5	2	3	2	3	3	3	3	2	2	3	2.33333	3	2.5
319	2	3	3	1	1	4	4	3	5	4	4	5	3	4	3	3	3	3	5	5	4	4.33333	3.33333	3	5
320	1	1	4	1	1	2	2	2	2	4	4	3	2	2	2	2	2	3	2	2	2	3.66667	2	2.33333	2
321	1	2	4	3	2	2	5	2	4	5	1	4	3	3	3	2	2	3	2	1	3.25	3.33333	3	2.33333	1.5
322	2	2	2	2	1	3	3	3	4	3	3	4	3	2	3	2	3	3	3	2	3.25	3.33333	2.66667	2.66667	2.5
323	1	1	4	5	3	2	3	2	3	3	3	4	2	3	2	3	2	3	2	2	2.5	3.33333	2.33333	2.66667	2
324	1	1	2	3	1	1	1	1	1	3	3	2	2	3	2	1	1	1	2	1	1	2.66667	2.33333	1	1.5
325	2	2	2	3	3	4	3	5	1	5	5	1	4	4	3	3	3	4	1	1	3.25	3.66667	3.66667	3.33333	1
326	2	3	2	2	2	2	5	4	4	3	1	3	2	1	2	1	2	2	1	1	3.75	2.33333	1.66667	1.66667	1
327	1	3	3	3	2	4	3	3	3	3	2	2	2	2	2	2	2	2	2	2	3.25	2.33333	2	2	2
328	1	2	4	1	1	3	3	3	3	4	4	4	3	4	4	4	4	4	3	2	3	4	3.66667	4	2.5
329	2	3	3	5	3	2	3	2	2	2	3	2	3	2	3	3	4	3	1	1	2.25	2.33333	2.66667	3.33333	1
330	1	3	3	3	2	5	5	4	4	3	4	4	3	4	3	4	5	4	2	2	4.5	3.66667	3.33333	4.33333	2
331	1	1	3	5	3	1	2	2	2	3	1	5	2	1	2	1	3	4	3	2	1.75	3	1.66667	2.66667	2.5
332	1	3	4	2	1	3	3	3	3	2	2	2	2	4	3	3	3	3	1	1	3	2	3	3	1
333	1	1	1	3	1	2	3	3	3	4	4	3	2	3	2	2	4	4	4	4	2.75	3.66667	2.33333	3.33333	4
334	2	3	3	3	3	4	3	3	2	4	5	2	5	5	5	4	4	4	3	3	3	3.66667	5	4	3
335	2	4	1	4	3	3	1	2	2	3	3	3	1	1	2	2	3	2	1	1	2	3	1.33333	2.33333	1
336	1	1	3	1	1	3	4	3	4	4	4	4	3	2	3	5	5	5	2	2	3.5	4	2.66667	5	2
337	2	2	2	2	2	5	2	3	4	3	3	4	2	3	2	3	3	3	1	1	3.5	3.33333	2.33333	3	1
338	2	4	1	5	4	2	2	2	2	3	3	3	3	4	1	1	2	2	1	1	2	3	2.66667	1.66667	1
339	2	2	1	2	2	4	3	3	5	5	5	5	4	3	3	3	4	4	2	1	3.75	5	3.33333	3.66667	1.5
340	1	2	3	2	2	1	3	2	2	4	4	1	3	3	4	2	3	3	2	1	2	3	3.33333	2.66667	1.5
341	1	1	3	4	2	3	2	2	2	3	3	4	3	3	3	1	2	2	3	3	2.25	3.33333	3	1.66667	3
342	2	4	3	1	4	3	1	2	2	2	2	1	2	1	3	2	2	4	2	1	2	1.66667	2	2.66667	1.5
343	1	2	2	3	3	4	2	2	3	2	2	3	4	2	5	4	3	3	1	1	2.75	2.33333	3.66667	3.33333	1
344	1	1	4	4	1	3	3	2	5	3	3	2	3	2	4	3	3	3	1	1	3.25	2.66667	3	3	1
345	1	3	4	4	3	2	2	2	2	1	1	1	1	1	2	1	2	1	1	1	2	1	1.33333	1.33333	1
346	1	4	3	1	3	3	4	2	2	2	2	3	2	2	3	3	3	2	2	1	2.75	2.33333	2.33333	2.66667	1.5
347	1	1	2	2	3	5	5	5	5	4	1	3	4	5	5	5	5	5	4	2	5	2.66667	4.66667	5	3
348	1	1	3	2	1	3	1	2	2	3	2	2	3	3	2	1	1	1	4	2	2	2.33333	2.66667	1	3
349	1	1	3	5	1	3	4	2	5	3	5	5	4	1	4	3	3	3	3	3	3.5	4.33333	3	3	3
350	1	2	3	3	2	4	5	3	5	5	5	5	2	3	3	4	4	4	2	1	4.25	5	2.66667	4	1.5
351	2	4	3	2	3	2	2	2	2	1	2	2	3	4	2	1	2	2	2	1	2	1.66667	3	1.66667	1.5
352	2	4	3	4	2	4	5	3	4	4	5	4	5	5	5	2	2	2	2	2	4	4.33333	5	2	2
353	1	4	3	3	2	3	2	3	3	3	3	4	4	3	4	4	4	4	4	1	2.75	3.33333	3.66667	4	2.5
354	2	4	2	2	2	5	2	3	5	5	5	5	4	3	4	3	3	4	3	3	3.75	5	3.66667	3.33333	3
355	2	2	2	2	1	1	3	1	5	3	5	2	2	2	2	1	1	4	1	1	2.5	3.33333	2	2	1
356	1	1	3	3	2	4	2	3	3	2	2	2	5	3	3	3	4	4	2	2	3	2	3.66667	3.66667	2
357	1	3	4	4	3	2	3	3	3	5	3	3	3	2	3	2	3	3	1	1	2.75	3.66667	2.66667	2.66667	1
358	1	1	1	2	2	3	4	3	3	3	3	3	2	3	2	3	3	3	2	2	3.25	3	2.33333	3	2
359	2	2	1	3	3	2	4	3	3	2	2	1	5	4	3	1	2	2	1	1	3	1.66667	4	1.66667	1
360	1	2	2	2	1	5	4	4	4	4	5	4	5	5	5	2	2	2	2	2	4.25	4.33333	5	2	2
361	2	2	1	3	1	1	1	1	1	3	4	4	3	2	4	2	2	1	4	1	1	3.66667	3	1.66667	2.5
362	1	1	4	2	2	5	5	4	1	4	5	5	5	4	5	5	5	5	2	2	3.75	4.66667	4.66667	5	2
363	1	2	4	4	2	3	3	3	1	4	4	1	3	4	3	3	4	4	2	2	2.5	3	3.33333	3.66667	2
364	1	3	4	2	3	2	2	2	2	2	3	2	2	1	2	2	2	2	1	1	2	2.33333	1.66667	2	1
365	2	4	3	1	2	3	3	3	3	2	3	2	2	2	2	2	2	2	1	1	3	2.33333	2	2	1
366	2	1	1	4	1	2	2	2	2	3	3	2	2	2	3	2	2	2	1	1	2	2.66667	2.33333	2	1
367	1	1	3	3	3	2	5	5	3	4	4	5	5	5	5	4	5	4	3	2	3.75	4.33333	5	4.33333	2.5
368	2	2	2	5	3	3	2	3	1	2	2	2	2	2	3	1	3	4	1	1	2.25	2	2.33333	2.66667	1
369	1	2	4	4	2	3	4	4	4	3	3	3	2	2	3	3	2	3	2	2	3.75	3	2.33333	2.66667	2
370	1	3	3	3	3	4	3	3	4	5	4	4	4	1	4	4	4	4	2	2	3.5	4.33333	3	4	2
371	1	2	3	4	2	3	2	2	3	2	2	3	2	1	3	1	5	5	2	2	2.5	2.33333	2	3.66667	2
372	1	4	2	1	3	4	4	4	4	4	2	5	3	4	3	5	5	5	2	1	4	3.66667	3.33333	5	1.5
373	1	1	1	3	1	3	4	2	2	3	3	3	4	3	3	2	3	3	2	2	2.75	3	3.33333	2.66667	2
374	1	3	3	4	2	1	2	1	1	2	2	2	2	1	3	1	1	1	2	1	1.25	2	2	1	1.5
375	2	2	1	1	1	3	3	2	2	3	3	3	4	4	4	4	4	4	3	3	2.5	3	4	4	3
376	1	3	3	2	2	4	5	3	5	5	5	5	4	3	4	5	5	5	2	1	4.25	5	3.66667	5	1.5
377	2	1	1	4	2	4	4	4	5	5	5	5	4	4	3	3	3	3	2	2	4.25	5	3.66667	3	2
378	2	3	1	1	3	4	4	3	4	3	3	3	3	4	3	4	4	4	3	3	3.75	3	3.33333	4	3
379	1	2	2	3	2	4	3	4	4	4	1	4	4	3	4	4	5	3	4	1	3.75	3	3.66667	4	2.5
380	1	1	3	5	4	2	3	2	3	3	3	3	4	4	3	3	3	4	2	2	2.5	3	3.66667	3.33333	2
381	2	4	3	4	2	5	3	3	3	4	3	4	4	3	4	3	4	4	2	2	3.5	3.66667	3.66667	3.66667	2
382	2	3	3	1	2	5	2	3	1	3	4	1	3	3	4	4	4	4	3	1	2.75	2.66667	3.33333	4	2
383	1	3	2	5	3	3	4	3	5	5	4	5	3	3	3	4	4	4	3	3	3.75	4.66667	3	4	3
384	2	2	2	2	2	4	3	3	3	2	2	1	1	1	3	3	3	3	1	1	3.25	1.66667	1.66667	3	1
385	1	3	3	3	3	5	5	4	4	4	5	4	4	5	5	4	4	4	3	2	4.5	4.33333	4.66667	4	2.5
386	2	2	2	1	1	1	3	1	1	1	1	1	3	3	2	2	2	1	1	1	1.5	1	2.66667	1.66667	1
387	1	2	2	2	1	4	4	3	5	5	4	5	4	5	4	3	4	4	4	4	4	4.66667	4.33333	3.66667	4
388	1	2	4	2	2	4	3	3	4	5	4	4	5	4	5	3	3	4	3	2	3.5	4.33333	4.66667	3.33333	2.5
389	2	2	1	1	2	4	1	3	3	3	3	4	5	5	5	4	5	5	4	4	2.75	3.33333	5	4.66667	4
390	1	1	3	3	3	3	5	3	5	4	4	5	3	3	3	5	4	4	2	2	4	4.33333	3	4.33333	2
391	1	3	2	2	3	3	1	2	3	2	2	3	3	4	4	4	5	5	4	3	2.25	2.33333	3.66667	4.66667	3.5
392	2	3	4	1	2	2	3	5	1	3	2	2	3	4	3	1	1	1	2	1	2.75	2.33333	3.33333	1	1.5
393	1	2	2	4	2	1	1	1	1	3	3	4	3	2	3	2	2	3	2	1	1	3.33333	2.66667	2.33333	1.5
394	2	4	3	2	2	2	3	2	2	2	2	1	3	3	3	2	3	3	1	1	2.25	1.66667	3	2.66667	1
395	2	2	2	1	1	1	1	1	1	3	3	2	4	2	4	3	3	3	1	1	1	2.66667	3.33333	3	1
396	1	2	2	3	3	5	2	2	2	5	2	4	5	4	3	2	2	2	1	1	2.75	3.66667	4	2	1
397	2	4	1	1	3	3	2	2	3	3	3	2	1	1	2	4	4	4	4	2	2.5	2.66667	1.33333	4	3
398	1	2	4	2	3	2	4	2	5	4	4	4	4	1	4	3	3	4	3	2	3.25	4	3	3.33333	2.5
399	2	1	2	1	1	2	4	3	3	2	3	4	3	4	2	4	3	3	1	1	3	3	3	3.33333	1
400	1	2	2	1	1	3	2	2	2	5	2	3	2	1	3	3	3	3	5	3	2.25	3.33333	2	3	4
401	1	1	3	3	3	2	2	2	2	3	5	3	4	3	5	4	5	5	2	2	2	3.66667	4	4.66667	2
402	1	2	2	2	1	3	4	3	3	1	1	1	4	2	3	2	1	2	2	1	3.25	1	3	1.66667	1.5
403	2	3	3	3	3	4	4	3	3	2	3	3	2	1	3	3	3	3	3	3	3.5	2.66667	2	3	3
404	1	1	2	5	1	2	4	2	2	3	3	3	3	3	3	3	3	3	3	3	2.5	3	3	3	3
405	2	4	3	2	3	2	3	2	5	2	2	3	1	3	1	2	2	2	1	1	3	2.33333	1.66667	2	1
406	1	2	4	2	1	4	4	3	3	3	3	4	2	2	3	3	3	3	1	1	3.5	3.33333	2.33333	3	1
407	2	3	1	2	1	3	3	2	3	2	2	2	1	1	1	1	2	2	1	1	2.75	2	1	1.66667	1
408	1	1	4	1	2	2	2	2	2	1	2	2	2	1	3	1	1	1	2	2	2	1.66667	2	1	2
409	1	3	2	2	2	2	4	4	2	3	3	4	4	2	5	3	4	3	2	1	3	3.33333	3.66667	3.33333	1.5
410	2	2	2	2	2	2	2	2	2	3	4	3	2	1	3	1	2	2	1	1	2	3.33333	2	1.66667	1
411	1	2	3	3	3	4	4	3	3	3	3	2	4	5	4	5	3	4	4	2	3.5	2.66667	4.33333	4	3
412	2	2	1	4	2	2	2	2	2	2	2	2	1	1	1	2	1	1	2	1	2	2	1	1.33333	1.5
413	1	4	4	1	3	5	2	2	3	3	4	3	2	2	2	3	3	4	2	2	3	3.33333	2	3.33333	2
414	1	3	3	2	3	3	4	5	3	2	2	3	5	4	4	3	4	4	3	3	3.75	2.33333	4.33333	3.66667	3
415	1	1	2	3	1	2	1	2	2	4	4	4	4	3	3	4	4	4	2	2	1.75	4	3.33333	4	2
416	2	2	1	1	2	4	2	3	3	3	4	3	3	3	2	2	2	2	1	1	3	3.33333	2.66667	2	1
417	1	4	3	4	3	3	3	2	2	3	3	3	5	5	4	4	4	4	4	3	2.5	3	4.66667	4	3.5
418	2	3	4	2	3	5	3	4	4	5	5	4	3	3	3	3	4	2	1	1	4	4.66667	3	3	1
419	1	3	4	5	3	3	4	3	3	5	3	3	2	3	3	3	3	5	1	1	3.25	3.66667	2.66667	3.66667	1
420	1	2	3	2	2	1	3	2	5	1	4	5	5	5	2	3	4	2	2	2	2.75	3.33333	4	3	2
421	1	3	3	1	2	3	3	3	3	3	3	3	3	3	3	3	3	3	2	2	3	3	3	3	2
422	2	3	3	2	3	1	4	1	1	1	2	3	2	2	2	2	2	2	1	1	1.75	2	2	2	1
423	2	1	3	3	1	4	4	3	4	4	4	4	4	4	4	5	5	2	3	3	3.75	4	4	4	3
424	1	1	2	1	1	2	1	1	2	2	1	5	2	2	3	1	1	2	1	1	1.5	2.66667	2.33333	1.33333	1
425	2	4	3	5	3	3	4	4	4	3	3	3	3	2	2	2	1	1	1	1	3.75	3	2.33333	1.33333	1
426	2	4	3	2	3	1	3	3	3	3	3	4	4	3	4	2	2	2	1	1	2.5	3.33333	3.66667	2	1
427	1	3	1	2	3	4	2	3	3	4	4	4	5	5	4	3	4	4	4	4	3	4	4.66667	3.66667	4
428	2	3	3	1	2	3	2	3	2	2	2	1	3	4	4	3	2	3	3	1	2.5	1.66667	3.66667	2.66667	2
429	2	2	2	2	1	4	4	4	4	3	3	4	3	4	3	4	4	4	1	1	4	3.33333	3.33333	4	1
430	2	4	2	2	2	2	3	2	2	2	2	2	4	4	3	3	3	3	1	1	2.25	2	3.66667	3	1
431	2	3	4	2	3	2	4	3	3	1	2	2	3	3	3	2	2	2	3	2	3	1.66667	3	2	2.5
432	2	2	2	3	3	3	3	2	2	3	3	3	3	5	1	2	2	1	1	1	2.5	3	3	1.66667	1
433	2	4	3	3	3	4	3	3	3	3	3	3	3	1	3	1	2	2	1	1	3.25	3	2.33333	1.66667	1
434	2	2	1	3	1	2	1	1	1	2	2	1	2	3	2	2	2	2	2	1	1.25	1.66667	2.33333	2	1.5
435	1	2	2	2	2	3	2	2	3	3	3	3	2	1	1	2	2	2	3	1	2.5	3	1.33333	2	2
436	1	1	1	3	2	2	3	2	2	3	3	4	4	4	3	3	2	5	2	2	2.25	3.33333	3.66667	3.33333	2
437	1	4	3	3	4	3	3	2	3	4	4	4	4	4	4	3	4	4	2	1	2.75	4	4	3.66667	1.5
438	2	4	1	3	3	4	4	3	3	4	4	4	2	2	2	2	1	1	4	1	3.5	4	2	1.33333	2.5
439	1	1	3	2	3	5	2	2	3	2	2	2	3	5	3	2	2	2	1	1	3	2	3.66667	2	1
440	1	2	2	2	3	3	3	3	5	5	5	5	5	5	2	4	5	5	4	4	3.5	5	4	4.66667	4
441	1	1	4	1	1	4	4	2	4	5	5	4	5	3	5	4	5	5	3	3	3.5	4.66667	4.33333	4.66667	3
442	1	2	4	2	2	2	2	1	1	3	3	3	4	3	3	2	3	1	3	2	1.5	3	3.33333	2	2.5
443	1	2	3	2	3	5	5	4	3	4	4	5	4	5	5	4	5	5	4	4	4.25	4.33333	4.66667	4.66667	4
444	2	4	2	3	3	4	4	3	3	3	3	4	4	3	4	2	3	3	1	1	3.5	3.33333	3.66667	2.66667	1
445	2	1	3	5	1	3	5	3	3	3	3	3	4	5	2	3	3	3	1	1	3.5	3	3.66667	3	1
446	1	2	2	2	3	2	4	2	2	1	1	2	3	1	3	2	3	3	4	4	2.5	1.33333	2.33333	2.66667	4
447	1	2	3	2	1	2	2	3	3	3	3	4	4	5	5	5	5	5	3	2	2.5	3.33333	4.66667	5	2.5
448	2	4	1	3	4	3	3	2	4	5	5	4	2	2	3	3	3	3	1	1	3	4.66667	2.33333	3	1
449	2	3	3	5	2	4	3	3	3	3	3	2	3	2	3	2	3	3	1	1	3.25	2.66667	2.66667	2.66667	1
450	1	1	2	2	1	2	2	2	2	3	3	3	3	3	2	3	2	3	4	2	2	3	2.66667	2.66667	3
451	2	1	1	3	1	3	2	3	4	4	4	4	4	2	4	2	3	4	4	1	3	4	3.33333	3	2.5
452	1	1	1	1	1	2	4	2	4	4	4	4	3	2	2	3	3	4	4	2	3	4	2.33333	3.33333	3
453	1	2	2	2	2	2	2	1	2	4	4	4	4	5	4	4	4	4	2	2	1.75	4	4.33333	4	2
454	2	4	1	4	3	2	4	2	3	2	2	1	3	3	2	1	1	2	1	1	2.75	1.66667	2.66667	1.33333	1
455	1	4	3	3	4	2	1	2	2	3	2	3	2	1	3	1	4	2	1	1	1.75	2.66667	2	2.33333	1
456	2	2	1	1	1	2	4	2	3	1	2	3	2	1	2	1	1	1	1	1	2.75	2	1.66667	1	1
457	1	1	2	1	1	4	4	4	4	5	5	5	4	3	4	2	2	2	3	2	4	5	3.66667	2	2.5
458	1	4	3	3	4	3	2	3	3	2	2	2	5	4	5	3	3	3	2	1	2.75	2	4.66667	3	1.5
459	2	2	1	3	1	5	4	4	4	3	3	3	2	3	3	3	3	4	1	1	4.25	3	2.66667	3.33333	1
460	2	2	3	5	1	3	2	2	2	3	2	3	2	1	2	3	3	3	1	1	2.25	2.66667	1.66667	3	1
461	2	2	4	5	2	3	4	3	3	2	2	3	5	5	4	2	3	3	1	1	3.25	2.33333	4.66667	2.66667	1
462	1	1	3	2	3	3	3	3	2	3	2	3	2	1	3	2	2	2	1	1	2.75	2.66667	2	2	1
463	1	1	3	3	1	2	3	2	2	2	2	1	2	1	2	1	1	2	1	1	2.25	1.66667	1.66667	1.33333	1
464	2	4	3	2	3	2	2	1	2	1	1	1	1	2	1	2	2	2	1	1	1.75	1	1.33333	2	1
465	1	2	2	2	1	4	3	3	4	2	4	3	2	2	3	3	3	3	2	1	3.5	3	2.33333	3	1.5
466	2	3	1	4	1	3	1	2	2	2	1	1	2	1	2	1	2	2	2	2	2	1.33333	1.66667	1.66667	2
467	1	2	2	5	4	3	4	3	3	3	3	3	3	2	3	2	4	3	3	3	3.25	3	2.66667	3	3
468	2	1	1	1	1	2	1	1	1	3	3	3	2	2	2	2	2	5	1	1	1.25	3	2	3	1
469	1	3	3	3	1	2	4	3	3	4	3	3	5	5	4	4	4	4	2	1	3	3.33333	4.66667	4	1.5
470	1	1	3	5	3	1	5	5	4	2	2	2	1	1	2	3	3	3	2	2	3.75	2	1.33333	3	2
471	2	2	2	1	2	2	1	1	1	2	2	1	2	1	4	1	1	1	2	1	1.25	1.66667	2.33333	1	1.5
472	1	1	2	5	1	3	2	2	2	2	3	3	4	1	4	1	3	4	3	3	2.25	2.66667	3	2.66667	3
473	2	3	3	3	3	2	2	1	1	3	4	2	4	3	4	3	2	2	1	1	1.5	3	3.66667	2.33333	1
474	1	2	4	1	1	2	1	1	1	1	1	1	2	1	2	1	1	1	3	3	1.25	1	1.66667	1	3
475	2	3	4	3	3	1	2	2	2	3	3	2	3	5	3	3	3	3	1	1	1.75	2.66667	3.66667	3	1
476	2	4	1	4	3	3	4	3	5	5	5	5	3	3	4	4	4	4	3	3	3.75	5	3.33333	4	3
477	1	3	1	1	3	4	3	4	4	3	4	4	2	4	2	4	4	3	1	1	3.75	3.66667	2.66667	3.66667	1
478	1	2	4	2	2	3	3	3	3	3	3	4	2	4	2	4	4	4	1	1	3	3.33333	2.66667	4	1
479	2	2	4	1	1	3	2	3	3	3	3	4	3	2	3	3	3	3	2	2	2.75	3.33333	2.66667	3	2
480	2	4	1	2	3	3	1	1	1	2	2	2	2	1	2	2	2	2	1	1	1.5	2	1.66667	2	1
481	2	2	4	1	2	1	2	2	2	2	2	2	1	1	1	1	1	3	1	1	1.75	2	1	1.66667	1
482	2	4	3	3	1	3	3	3	3	2	3	2	3	3	3	2	2	2	1	1	3	2.33333	3	2	1
483	2	1	1	3	1	3	2	2	2	3	3	3	4	4	3	3	3	3	1	1	2.25	3	3.66667	3	1
484	1	2	4	1	1	2	2	2	2	3	3	3	3	3	3	1	2	1	2	2	2	3	3	1.33333	2
485	1	4	2	2	4	2	3	2	2	1	2	1	2	1	3	1	2	3	2	1	2.25	1.33333	2	2	1.5
486	1	3	3	4	1	2	2	2	2	3	3	3	2	2	3	2	2	2	1	1	2	3	2.33333	2	1
487	2	3	3	1	3	4	4	5	1	4	4	1	3	4	4	4	4	5	1	1	3.5	3	3.66667	4.33333	1
488	2	2	2	3	3	3	1	2	2	2	2	3	1	3	1	1	1	1	1	1	2	2.33333	1.66667	1	1
489	1	2	1	2	1	3	2	3	3	4	4	3	2	3	2	3	3	3	1	1	2.75	3.66667	2.33333	3	1
490	2	3	2	5	3	3	2	2	3	3	3	2	3	2	3	1	1	1	2	1	2.5	2.66667	2.66667	1	1.5
491	2	2	1	4	2	3	3	2	3	3	3	3	3	5	3	4	4	4	3	3	2.75	3	3.66667	4	3
492	2	2	2	1	1	3	2	2	2	2	2	2	2	1	3	1	1	2	2	1	2.25	2	2	1.33333	1.5
493	2	1	1	1	2	2	2	1	2	4	4	4	4	4	5	4	4	4	2	2	1.75	4	4.33333	4	2
494	1	3	3	2	2	2	1	2	2	4	4	3	5	4	4	3	3	3	2	2	1.75	3.66667	4.33333	3	2
495	1	4	3	3	4	3	3	3	3	3	5	3	3	3	4	3	3	4	2	1	3	3.66667	3.33333	3.33333	1.5
496	1	2	3	2	3	3	3	3	3	2	2	2	2	1	2	3	4	4	3	2	3	2	1.66667	3.66667	2.5
497	1	1	2	3	2	3	2	3	3	3	3	3	1	1	1	3	3	3	3	3	2.75	3	1	3	3
498	2	3	3	4	2	1	2	1	2	3	3	3	3	4	4	3	3	2	2	1	1.5	3	3.66667	2.66667	1.5
499	2	2	2	2	1	2	1	2	2	4	4	4	3	2	3	3	3	3	1	1	1.75	4	2.66667	3	1
500	2	2	2	5	2	3	3	3	3	2	2	3	3	4	4	3	2	2	1	1	3	2.33333	3.66667	2.33333	1
501	1	1	3	2	3	1	4	1	5	4	4	5	4	2	4	4	3	3	3	3	2.75	4.33333	3.33333	3.33333	3
502	2	2	1	3	1	1	1	1	1	1	1	1	5	5	1	1	2	2	1	1	1	1	3.66667	1.66667	1
503	2	3	3	2	1	2	3	2	2	3	3	3	4	4	4	4	4	4	3	2	2.25	3	4	4	2.5
504	1	4	2	2	3	2	2	1	2	2	2	1	3	5	2	2	2	2	2	1	1.75	1.66667	3.33333	2	1.5
505	2	2	3	3	2	4	4	4	4	3	3	4	2	5	3	2	2	2	1	1	4	3.33333	3.33333	2	1
506	2	2	2	1	2	3	3	3	1	3	3	3	2	1	3	3	3	3	1	1	2.5	3	2	3	1

## Sheet: Samples (N=253) for EFA
NO.	Gender	Age / years old	Education	Driving Frequency / hours per week	Driving Experience / years	AT1	AT2	AT3	AT4	SN1	SN2	SN3	PBC1	PBC2	PBC3	BI1	BI2	BI3	LCV1	LCV2	AT	SN	PBC	BI	LCV
	1 = "male"; 2 = "female"	1 = "18-28"; 2 = "29-39"; 3 = "40-49"; 4 = ">50"	1 = "Below Senior High School"; 2 = "Senior High School"; 3 = "Undergraduate"; 4 = "Above Undergraduate"	1 = "0-5"; 2 = "6-10"; 3 = "11-15"; 4 = "16-20"; 5 = ">20"	1 = "<2 years"; 2 = "2-5 years"; 3 = "6-10 years"; 4 = ">10 years"	1 = ‘‘strongly disagree” to 5 = ‘‘strongly agree”													1 = “Never" to 5 = "very often"
1	2	2	1	4	1	3	5	3	4	4	4	3	4	5	5	4	4	4	2	2	3.75	3.66667	4.66667	4	2
2	2	3	1	4	3	3	2	2	2	2	3	2	2	2	3	3	4	4	2	2	2.25	2.33333	2.33333	3.66667	2
3	2	4	3	2	3	4	1	4	4	4	4	4	4	5	3	2	3	3	1	1	3.25	4	4	2.66667	1
4	1	1	3	2	2	2	2	2	2	4	4	4	3	3	4	4	3	4	2	2	2	4	3.33333	3.66667	2
5	2	3	4	1	1	4	5	4	5	3	2	4	4	4	4	3	3	3	2	2	4.5	3	4	3	2
6	1	4	2	1	1	4	3	3	3	3	4	4	3	3	3	3	4	4	2	2	3.25	3.66667	3	3.66667	2
7	2	3	2	3	3	3	3	3	2	3	3	3	2	3	1	3	3	3	2	2	2.75	3	2	3	2
8	1	2	4	2	2	4	3	3	3	3	5	4	3	3	3	2	3	3	3	3	3.25	4	3	2.66667	3
9	1	3	3	2	2	4	2	3	3	5	5	3	3	3	4	4	4	4	2	2	3	4.33333	3.33333	4	2
10	1	3	2	5	3	1	1	1	2	2	2	2	4	4	5	4	3	4	2	2	1.25	2	4.33333	3.66667	2
11	1	1	1	1	1	2	2	2	3	2	2	2	1	1	2	1	2	1	2	1	2.25	2	1.33333	1.33333	1.5
12	2	2	1	4	2	3	4	3	2	4	5	5	5	5	4	4	4	4	4	2	3	4.66667	4.66667	4	3
13	2	4	3	5	3	1	3	1	2	1	1	1	1	1	1	1	1	1	1	1	1.75	1	1	1	1
14	2	2	2	2	1	5	5	5	4	4	5	4	4	5	4	5	5	5	2	1	4.75	4.33333	4.33333	5	1.5
15	1	1	4	5	2	4	4	3	3	5	5	5	4	4	3	5	5	5	3	3	3.5	5	3.66667	5	3
16	2	2	3	5	2	1	3	1	1	2	2	3	3	4	1	3	3	3	1	1	1.5	2.33333	2.66667	3	1
17	2	2	2	2	2	3	2	2	2	3	3	3	3	3	4	3	3	3	1	1	2.25	3	3.33333	3	1
18	2	2	2	1	1	1	3	1	1	2	2	3	2	1	2	1	2	1	5	5	1.5	2.33333	1.66667	1.33333	5
19	1	3	3	3	2	4	3	3	3	3	4	4	3	2	4	2	2	2	2	2	3.25	3.66667	3	2	2
20	2	2	2	5	3	3	4	3	3	1	1	1	3	1	4	1	1	1	1	1	3.25	1	2.66667	1	1
21	2	2	1	4	1	3	3	2	4	3	3	3	5	5	2	3	4	2	3	3	3	3	4	3	3
22	1	1	2	1	2	4	4	3	4	4	3	4	5	5	5	2	2	2	3	3	3.75	3.66667	5	2	3
23	1	1	2	5	2	3	3	2	3	2	2	1	1	1	1	2	2	1	3	3	2.75	1.66667	1	1.66667	3
24	1	1	2	5	2	3	3	2	3	3	3	2	3	3	3	4	4	4	3	3	2.75	2.66667	3	4	3
25	1	3	3	3	3	4	4	4	5	3	3	3	3	4	4	4	4	4	3	3	4.25	3	3.66667	4	3
26	1	2	3	3	3	1	1	1	1	1	2	2	1	1	1	1	1	1	4	2	1	1.66667	1	1	3
27	2	2	1	4	2	2	1	1	2	2	2	2	2	1	2	1	2	2	2	2	1.5	2	1.66667	1.66667	2
28	2	4	1	3	2	4	4	2	4	4	4	4	4	5	2	4	4	5	2	2	3.5	4	3.66667	4.33333	2
29	1	1	3	3	3	3	3	2	3	3	3	4	3	2	3	2	3	4	3	3	2.75	3.33333	2.66667	3	3
30	1	2	2	2	2	2	2	2	2	4	1	1	1	1	1	1	1	1	2	1	2	2	1	1	1.5
31	1	2	3	3	3	3	2	3	3	4	3	4	4	5	4	3	4	4	4	2	2.75	3.66667	4.33333	3.66667	3
32	1	3	4	2	1	2	3	3	4	2	2	3	2	2	4	3	3	3	2	2	3	2.33333	2.66667	3	2
33	2	3	3	3	3	3	3	3	1	3	4	3	2	3	3	2	3	3	1	1	2.5	3.33333	2.66667	2.66667	1
34	1	1	2	3	2	4	3	3	3	3	3	2	2	3	2	4	5	5	2	2	3.25	2.66667	2.33333	4.66667	2
35	2	3	2	3	3	3	4	2	2	2	2	2	3	1	3	3	3	3	1	1	2.75	2	2.33333	3	1
36	2	3	1	4	2	2	3	2	2	2	2	2	1	1	1	2	2	2	2	2	2.25	2	1	2	2
37	1	2	1	3	1	4	5	3	4	3	3	3	4	3	4	4	4	5	4	3	4	3	3.66667	4.33333	3.5
38	1	2	1	5	2	5	1	3	3	2	2	2	4	5	4	2	2	2	3	1	3	2	4.33333	2	2
39	1	1	3	2	3	2	1	1	2	2	2	1	1	1	1	2	1	2	1	1	1.5	1.66667	1	1.66667	1
40	1	1	3	5	2	5	5	5	5	5	5	5	3	2	4	5	4	4	3	3	5	5	3	4.33333	3
41	1	4	1	2	4	1	3	2	5	5	5	5	3	3	1	1	3	3	1	1	2.75	5	2.33333	2.33333	1
42	2	4	3	1	4	3	5	3	3	4	4	3	3	2	4	4	4	4	2	2	3.5	3.66667	3	4	2
43	2	4	2	5	4	3	3	2	2	1	2	1	3	3	2	1	1	1	1	1	2.5	1.33333	2.66667	1	1
44	1	2	3	2	4	1	2	1	1	2	2	2	3	2	3	1	2	2	3	3	1.25	2	2.66667	1.66667	3
45	2	2	2	1	1	4	2	2	2	3	5	3	2	2	2	2	2	3	1	1	2.5	3.66667	2	2.33333	1
46	1	3	4	4	2	3	3	3	3	3	3	3	4	3	3	2	3	3	2	1	3	3	3.33333	2.66667	1.5
47	2	2	3	3	1	4	5	4	4	4	4	4	5	5	5	4	4	5	3	3	4.25	4	5	4.33333	3
48	1	1	3	5	3	3	3	3	3	3	5	3	2	2	2	4	3	3	3	3	3	3.66667	2	3.33333	3
49	2	3	1	3	1	2	4	3	3	2	3	3	4	3	3	3	3	3	3	3	3	2.66667	3.33333	3	3
50	1	1	3	3	3	3	2	2	2	1	2	2	2	2	4	2	3	3	2	2	2.25	1.66667	2.66667	2.66667	2
51	1	2	3	2	1	2	5	3	3	3	3	3	5	5	3	4	4	3	2	1	3.25	3	4.33333	3.66667	1.5
52	2	3	2	3	2	2	2	2	2	2	2	3	2	1	3	2	2	2	1	1	2	2.33333	2	2	1
53	1	3	2	3	1	4	5	4	3	5	5	5	5	5	5	5	5	5	2	2	4	5	5	5	2
54	1	2	2	2	2	4	3	3	3	3	3	3	5	5	5	4	5	4	2	2	3.25	3	5	4.33333	2
55	2	2	1	1	1	3	4	4	5	5	5	5	4	3	4	5	5	4	3	3	4	5	3.66667	4.66667	3
56	2	4	3	5	2	1	2	1	1	1	1	1	1	2	1	1	1	5	1	1	1.25	1	1.33333	2.33333	1
57	1	3	3	2	2	1	2	1	1	1	2	2	2	1	3	2	3	2	2	1	1.25	1.66667	2	2.33333	1.5
58	1	1	3	3	2	3	4	2	3	4	4	5	5	4	5	4	4	4	3	3	3	4.33333	4.66667	4	3
59	2	3	3	4	3	3	3	3	3	2	2	2	4	3	3	3	3	2	4	2	3	2	3.33333	2.66667	3
60	2	3	1	3	3	5	3	4	4	5	5	5	5	4	5	5	5	5	2	2	4	5	4.66667	5	2
61	1	3	3	1	1	2	2	2	2	3	3	3	4	2	4	2	3	3	2	1	2	3	3.33333	2.66667	1.5
62	1	3	1	3	3	2	2	2	2	4	4	5	4	3	5	3	3	3	2	2	2	4.33333	4	3	2
63	2	4	3	3	3	3	3	3	3	4	4	4	3	2	3	3	2	3	1	1	3	4	2.66667	2.66667	1
64	2	3	2	1	1	2	1	2	2	2	3	2	3	4	2	3	3	3	2	1	1.75	2.33333	3	3	1.5
65	2	2	3	1	2	2	4	2	3	3	3	3	4	4	4	2	3	3	1	1	2.75	3	4	2.66667	1
66	1	1	3	5	3	3	4	3	4	5	2	2	1	3	1	1	1	1	4	2	3.5	3	1.66667	1	3
67	2	3	3	5	2	2	3	2	2	2	2	2	2	2	3	2	2	3	1	1	2.25	2	2.33333	2.33333	1
68	1	1	4	1	1	4	5	4	4	3	2	4	5	5	5	4	5	5	3	3	4.25	3	5	4.66667	3
69	1	2	1	2	3	3	4	3	5	4	5	5	4	4	3	4	4	4	5	5	3.75	4.66667	3.66667	4	5
70	2	3	3	5	3	3	3	1	2	2	2	2	2	3	3	4	3	3	2	2	2.25	2	2.66667	3.33333	2
71	2	2	2	2	1	1	1	1	1	4	4	4	3	2	2	1	1	1	1	1	1	4	2.33333	1	1
72	1	2	4	2	3	4	4	3	5	5	5	5	3	3	4	4	5	5	4	4	4	5	3.33333	4.66667	4
73	1	1	2	2	2	3	3	2	3	3	3	3	4	3	3	3	1	4	4	2	2.75	3	3.33333	2.66667	3
74	2	4	3	4	3	3	2	3	3	3	3	3	2	2	3	3	3	3	2	2	2.75	3	2.33333	3	2
75	1	1	4	1	2	4	1	2	3	3	3	4	5	3	5	2	3	3	3	3	2.5	3.33333	4.33333	2.66667	3
76	2	3	1	5	3	4	2	2	2	3	2	1	1	1	1	1	1	2	1	1	2.5	2	1	1.33333	1
77	2	2	1	3	2	3	4	3	5	5	5	5	5	5	1	4	5	5	4	4	3.75	5	3.66667	4.66667	4
78	1	2	2	5	4	2	4	2	2	4	5	5	4	3	5	3	3	3	3	3	2.5	4.66667	4	3	3
79	1	3	2	3	3	3	5	5	2	3	3	4	2	1	2	1	1	1	1	1	3.75	3.33333	1.66667	1	1
80	1	1	3	2	1	2	3	2	2	3	2	3	2	3	3	2	3	2	2	2	2.25	2.66667	2.66667	2.33333	2
81	2	4	4	2	2	4	5	3	4	4	4	4	4	2	4	4	4	4	1	1	4	4	3.33333	4	1
82	1	3	3	4	3	4	3	3	5	5	5	5	2	3	3	4	4	4	2	1	3.75	5	2.66667	4	1.5
83	1	2	2	4	3	3	5	5	3	3	3	4	2	1	3	3	3	3	3	3	4	3.33333	2	3	3
84	1	2	2	1	2	2	3	2	3	2	2	2	2	2	2	1	2	2	2	1	2.5	2	2	1.66667	1.5
85	1	3	3	2	2	4	3	3	3	5	5	5	5	4	4	4	4	4	2	2	3.25	5	4.33333	4	2
86	2	4	3	2	3	4	1	1	2	2	2	1	3	1	4	2	2	2	1	1	2	1.66667	2.66667	2	1
87	2	2	1	1	1	2	4	2	3	3	3	2	4	3	4	2	3	3	2	2	2.75	2.66667	3.66667	2.66667	2
88	2	4	3	5	3	4	3	3	3	3	3	4	4	3	4	2	3	3	1	1	3.25	3.33333	3.66667	2.66667	1
89	1	1	3	2	3	1	1	1	1	3	2	1	5	4	1	1	2	2	1	1	1	2	3.33333	1.66667	1
90	2	4	1	3	3	4	1	1	3	3	3	4	2	1	3	2	2	3	1	1	2.25	3.33333	2	2.33333	1
91	2	3	2	2	3	3	1	2	2	2	2	2	4	5	4	5	4	4	4	2	2	2	4.33333	4.33333	3
92	1	2	3	5	1	3	2	2	4	4	4	4	4	5	4	4	3	4	3	3	2.75	4	4.33333	3.66667	3
93	1	1	3	2	3	2	3	2	2	3	4	4	5	2	4	2	3	3	3	2	2.25	3.66667	3.66667	2.66667	2.5
94	2	1	1	1	2	4	4	3	3	2	2	1	2	2	2	2	2	2	1	1	3.5	1.66667	2	2	1
95	1	2	3	5	1	3	3	2	3	2	2	2	4	5	4	4	4	4	3	1	2.75	2	4.33333	4	2
96	1	2	3	1	2	5	3	2	2	3	4	3	4	4	4	3	5	3	2	2	3	3.33333	4	3.66667	2
97	2	4	3	2	3	3	2	3	3	3	3	4	2	2	2	4	4	4	1	1	2.75	3.33333	2	4	1
98	2	3	1	4	1	3	3	2	3	2	2	2	2	1	1	2	2	3	2	2	2.75	2	1.33333	2.33333	2
99	1	2	1	1	1	3	2	2	2	3	3	3	3	3	4	3	3	4	2	2	2.25	3	3.33333	3.33333	2
100	1	4	4	4	2	2	2	1	2	4	3	3	3	3	3	2	2	3	2	2	1.75	3.33333	3	2.33333	2
101	1	2	3	4	2	2	5	3	2	2	2	5	1	1	1	4	4	4	2	1	3	3	1	4	1.5
102	1	1	4	2	3	5	3	4	4	4	4	3	4	4	4	5	5	5	4	2	4	3.66667	4	5	3
103	1	3	3	2	3	3	4	5	3	3	3	3	2	2	2	4	4	2	2	1	3.75	3	2	3.33333	1.5
104	1	2	4	4	1	4	5	4	4	3	1	1	3	5	2	5	4	4	1	1	4.25	1.66667	3.33333	4.33333	1
105	1	3	4	4	4	4	4	3	2	4	1	5	5	5	5	3	4	4	3	2	3.25	3.33333	5	3.66667	2.5
106	1	1	3	5	3	2	4	2	3	2	2	2	1	2	3	5	4	4	3	2	2.75	2	2	4.33333	2.5
107	1	2	2	2	2	3	3	2	2	3	3	2	3	2	3	1	2	2	2	1	2.5	2.66667	2.66667	1.66667	1.5
108	2	2	3	2	2	3	3	3	3	3	4	4	5	3	4	3	5	4	4	4	3	3.66667	4	4	4
109	2	4	3	2	2	2	4	2	4	4	4	4	4	4	4	4	4	4	4	2	3	4	4	4	3
110	2	2	1	3	2	3	3	2	3	2	4	3	5	4	5	3	3	3	4	3	2.75	3	4.66667	3	3.5
111	2	2	3	3	2	2	2	2	2	2	2	2	3	2	4	2	3	2	1	1	2	2	3	2.33333	1
112	1	1	4	2	2	3	4	2	2	2	4	2	2	2	3	2	2	2	2	2	2.75	2.66667	2.33333	2	2
113	1	3	3	3	4	3	3	5	2	3	3	3	3	3	4	2	2	2	2	2	3.25	3	3.33333	2	2
114	1	3	2	3	2	2	3	2	2	3	1	2	3	1	3	3	3	4	2	2	2.25	2	2.33333	3.33333	2
115	2	1	1	1	1	2	3	2	2	2	2	3	3	3	1	3	5	3	2	2	2.25	2.33333	2.33333	3.66667	2
116	2	3	3	4	2	4	3	3	3	4	2	2	2	2	2	2	5	2	2	2	3.25	2.66667	2	3	2
117	2	2	2	2	2	2	2	2	3	5	3	3	2	3	3	2	1	3	1	1	2.25	3.66667	2.66667	2	1
118	1	2	4	4	1	4	3	3	3	3	4	3	3	4	1	3	3	3	2	2	3.25	3.33333	2.66667	3	2
119	1	1	3	2	2	2	3	2	2	2	2	3	3	1	4	1	1	1	2	2	2.25	2.33333	2.66667	1	2
120	2	2	1	4	2	3	2	3	2	3	3	3	3	2	3	1	1	2	2	1	2.5	3	2.66667	1.33333	1.5
121	1	4	2	2	4	3	3	5	3	3	3	3	4	2	4	2	2	2	2	1	3.5	3	3.33333	2	1.5
122	1	3	3	1	2	4	3	3	3	2	1	2	5	3	5	2	4	2	2	1	3.25	1.66667	4.33333	2.66667	1.5
123	1	1	3	3	2	3	2	3	3	3	3	3	2	3	3	2	3	3	1	1	2.75	3	2.66667	2.66667	1
124	1	1	1	1	1	2	3	3	3	3	3	3	5	4	4	3	4	4	3	2	2.75	3	4.33333	3.66667	2.5
125	2	2	3	2	2	1	2	1	2	3	3	3	4	3	3	1	2	3	3	2	1.5	3	3.33333	2	2.5
126	1	3	3	2	3	2	2	2	2	3	3	4	3	4	4	4	3	3	3	2	2	3.33333	3.66667	3.33333	2.5
127	1	1	3	2	2	4	4	3	4	4	5	3	4	5	4	3	4	4	3	2	3.75	4	4.33333	3.66667	2.5
128	2	3	1	3	3	1	3	2	3	3	4	3	3	4	4	3	4	4	4	3	2.25	3.33333	3.66667	3.66667	3.5
129	1	1	3	1	1	4	3	2	3	4	4	3	4	5	3	2	2	3	3	3	3	3.66667	4	2.33333	3
130	1	3	2	4	3	4	3	3	4	4	4	4	3	3	2	4	4	3	2	2	3.5	4	2.66667	3.66667	2
131	1	2	3	5	3	4	3	3	3	3	3	3	3	2	4	3	3	3	2	1	3.25	3	3	3	1.5
132	1	1	4	2	2	3	1	2	2	4	4	4	3	2	3	3	4	3	3	2	2	4	2.66667	3.33333	2.5
133	1	2	1	2	3	2	2	1	2	2	2	1	2	2	2	2	2	2	1	1	1.75	1.66667	2	2	1
134	1	2	2	2	2	1	5	3	5	4	4	5	3	4	3	2	3	3	2	1	3.5	4.33333	3.33333	2.66667	1.5
135	2	4	2	5	3	4	2	3	4	3	3	2	3	2	2	1	3	3	1	1	3.25	2.66667	2.33333	2.33333	1
136	1	2	3	3	2	4	3	3	3	2	2	2	4	3	4	3	4	4	2	2	3.25	2	3.66667	3.66667	2
137	1	2	4	4	3	2	4	2	5	4	4	5	2	3	3	4	4	4	1	1	3.25	4.33333	2.66667	4	1
138	1	3	3	2	3	2	1	1	1	2	2	1	3	2	3	2	3	3	2	1	1.25	1.66667	2.66667	2.66667	1.5
139	1	2	2	5	1	3	4	2	3	3	3	5	3	2	3	4	5	5	3	1	3	3.66667	2.66667	4.66667	2
140	1	1	4	1	1	3	3	3	3	4	2	4	1	4	1	3	4	4	3	3	3	3.33333	2	3.66667	3
141	2	4	2	1	3	4	5	4	4	1	5	4	4	5	3	4	4	4	5	4	4.25	3.33333	4	4	4.5
142	2	3	3	5	1	3	1	2	2	2	3	2	3	3	3	2	2	2	1	1	2	2.33333	3	2	1
143	2	3	4	4	3	3	5	3	5	4	1	5	2	1	3	2	3	3	1	1	4	3.33333	2	2.66667	1
144	2	3	3	4	2	3	4	4	4	2	2	1	5	3	4	3	4	4	3	3	3.75	1.66667	4	3.66667	3
145	1	1	2	1	3	4	4	3	4	4	4	4	3	4	3	2	2	2	3	2	3.75	4	3.33333	2	2.5
146	1	4	3	2	2	3	4	2	3	2	2	2	3	3	3	2	2	2	1	1	3	2	3	2	1
147	2	3	4	1	1	3	2	2	3	3	3	3	3	4	3	1	1	3	1	1	2.5	3	3.33333	1.66667	1
148	2	3	2	2	1	3	2	2	2	3	3	3	4	4	1	4	4	4	2	2	2.25	3	3	4	2
149	1	2	1	4	2	5	2	3	4	1	4	4	3	4	3	2	2	3	2	1	3.5	3	3.33333	2.33333	1.5
150	2	2	2	3	2	4	4	3	5	3	3	4	4	2	4	2	2	2	1	1	4	3.33333	3.33333	2	1
151	1	1	2	3	3	2	2	2	2	3	3	1	3	4	3	3	3	3	3	3	2	2.33333	3.33333	3	3
152	2	2	2	3	3	4	3	4	5	3	3	3	1	1	1	3	3	3	1	1	4	3	1	3	1
153	1	3	2	3	2	2	3	2	2	3	3	4	3	3	3	2	3	3	2	1	2.25	3.33333	3	2.66667	1.5
154	2	2	2	1	1	3	3	3	3	3	3	3	3	1	4	3	4	4	4	3	3	3	2.66667	3.66667	3.5
155	2	2	4	3	3	4	5	4	2	1	2	5	4	4	5	4	4	4	3	3	3.75	2.66667	4.33333	4	3
156	1	3	3	4	3	3	2	2	3	2	2	2	2	3	2	3	3	3	2	2	2.5	2	2.33333	3	2
157	1	1	2	2	2	1	1	1	1	4	4	2	1	1	1	2	2	1	4	2	1	3.33333	1	1.66667	3
158	2	2	2	2	2	3	3	2	3	3	3	3	3	3	3	2	3	3	1	1	2.75	3	3	2.66667	1
159	2	2	4	3	2	2	2	2	2	3	3	3	2	2	3	2	2	2	1	1	2	3	2.33333	2	1
160	1	4	3	2	2	2	3	2	2	3	3	4	1	1	3	2	3	2	2	2	2.25	3.33333	1.66667	2.33333	2
161	2	2	2	3	2	1	3	1	2	3	3	3	1	1	1	1	1	1	1	1	1.75	3	1	1	1
162	1	2	3	3	2	4	3	4	4	5	4	3	4	5	3	5	5	5	4	3	3.75	4	4	5	3.5
163	1	1	2	1	1	3	4	3	4	4	2	4	5	4	3	3	3	3	2	1	3.5	3.33333	4	3	1.5
164	1	1	3	3	2	2	2	2	2	2	3	3	3	4	4	2	2	2	2	2	2	2.66667	3.66667	2	2
165	2	2	3	1	3	3	2	2	3	1	1	1	1	2	2	1	1	1	1	1	2.5	1	1.66667	1	1
166	1	2	2	1	1	2	2	1	2	2	2	5	2	1	3	2	3	3	1	1	1.75	3	2	2.66667	1
167	2	2	2	5	3	3	1	2	2	3	3	4	5	5	2	2	3	3	2	1	2	3.33333	4	2.66667	1.5
168	2	3	4	1	1	5	3	4	5	5	2	5	3	3	2	3	4	4	1	1	4.25	4	2.66667	3.66667	1
169	2	2	1	2	3	2	4	5	2	2	2	1	1	1	1	4	4	4	1	1	3.25	1.66667	1	4	1
170	2	3	1	4	4	3	2	1	2	2	3	2	3	4	1	4	3	4	1	1	2	2.33333	2.66667	3.66667	1
171	2	4	4	4	2	5	4	4	4	4	4	4	2	2	2	4	4	4	3	3	4.25	4	2	4	3
172	1	1	1	3	3	2	2	2	2	1	1	1	1	3	2	5	3	3	2	2	2	1	2	3.66667	2
173	1	1	3	2	2	3	2	2	3	2	2	2	3	3	3	2	2	3	1	1	2.5	2	3	2.33333	1
174	2	3	3	3	3	2	1	2	2	1	1	1	1	1	1	1	1	1	1	1	1.75	1	1	1	1
175	1	3	1	1	1	3	2	2	3	3	3	4	3	3	3	4	4	4	3	2	2.5	3.33333	3	4	2.5
176	1	4	4	5	3	3	3	2	2	3	3	3	5	5	2	3	4	3	2	2	2.5	3	4	3.33333	2
177	1	3	3	4	2	3	1	3	1	1	2	2	3	2	2	4	4	5	3	3	2	1.66667	2.33333	4.33333	3
178	2	3	2	3	4	4	3	4	5	1	4	5	4	3	4	3	4	4	2	2	4	3.33333	3.66667	3.66667	2
179	1	4	2	2	2	2	2	1	1	2	1	1	2	4	3	2	2	2	2	1	1.5	1.33333	3	2	1.5
180	2	2	3	1	1	1	5	4	4	4	4	4	3	3	3	3	3	3	3	2	3.5	4	3	3	2.5
181	1	3	2	3	3	4	1	3	4	4	4	4	2	4	2	5	5	5	2	1	3	4	2.66667	5	1.5
182	1	3	4	2	3	3	5	4	5	4	5	5	4	3	4	5	5	5	3	2	4.25	4.66667	3.66667	5	2.5
183	1	1	2	2	3	5	5	3	5	3	4	4	3	1	3	3	3	4	1	1	4.5	3.66667	2.33333	3.33333	1
184	2	3	2	2	3	2	3	2	5	3	3	3	2	3	2	3	3	3	1	1	3	3	2.33333	3	1
185	1	2	2	4	4	2	1	2	2	3	4	4	4	5	4	4	4	5	4	4	1.75	3.66667	4.33333	4.33333	4
186	1	4	2	2	1	2	1	2	2	2	2	2	2	2	3	1	1	2	2	1	1.75	2	2.33333	1.33333	1.5
187	1	2	3	3	3	4	4	4	5	5	5	5	3	2	3	4	5	5	4	4	4.25	5	2.66667	4.66667	4
188	2	3	4	5	3	2	3	2	3	2	2	3	2	1	3	1	1	1	1	1	2.5	2.33333	2	1	1
189	1	1	4	2	3	4	3	3	3	3	3	4	3	2	3	3	2	4	2	2	3.25	3.33333	2.66667	3	2
190	2	4	1	3	2	3	4	3	3	2	2	5	1	1	1	1	3	2	1	1	3.25	3	1	2	1
191	1	2	3	2	3	1	3	1	2	2	3	2	3	3	3	3	3	4	1	1	1.75	2.33333	3	3.33333	1
192	2	3	3	2	1	2	3	2	2	3	3	2	3	2	3	2	3	3	1	1	2.25	2.66667	2.66667	2.66667	1
193	2	1	2	5	1	1	4	5	1	1	1	1	1	1	2	2	2	1	1	1	2.75	1	1.33333	1.66667	1
194	2	2	1	1	1	5	4	4	4	3	3	3	3	2	3	2	3	3	1	1	4.25	3	2.66667	2.66667	1
195	2	2	3	1	1	4	2	2	2	2	2	2	1	1	2	2	2	2	1	1	2.5	2	1.33333	2	1
196	2	1	2	1	1	3	1	1	3	4	4	3	3	3	3	3	3	3	3	2	2	3.66667	3	3	2.5
197	1	1	3	5	3	1	2	1	1	2	2	3	1	1	2	1	2	2	3	3	1.25	2.33333	1.33333	1.66667	3
198	2	3	2	4	4	4	3	4	5	3	5	5	3	2	3	1	5	4	3	2	4	4.33333	2.66667	3.33333	2.5
199	1	4	2	2	1	3	3	2	5	3	3	3	3	2	3	1	2	1	4	4	3.25	3	2.66667	1.33333	4
200	2	2	2	3	3	2	1	2	2	2	2	1	3	3	3	2	3	4	1	1	1.75	1.66667	3	3	1
201	1	4	3	5	3	3	4	3	3	1	1	1	2	2	2	1	1	1	2	1	3.25	1	2	1	1.5
202	1	2	4	4	3	2	1	2	2	3	4	2	3	4	4	3	3	3	3	3	1.75	3	3.66667	3	3
203	1	3	2	5	3	2	3	2	5	4	4	5	3	1	3	1	2	2	1	1	3	4.33333	2.33333	1.66667	1
204	1	3	4	5	3	3	4	3	3	1	1	1	1	1	1	2	3	3	3	1	3.25	1	1	2.66667	2
205	1	1	3	2	2	3	2	2	2	3	3	2	1	1	1	3	3	3	1	1	2.25	2.66667	1	3	1
206	2	4	2	3	4	3	3	3	3	2	2	2	3	3	3	2	3	3	1	1	3	2	3	2.66667	1
207	2	2	1	5	3	3	3	3	3	1	1	1	2	2	3	1	1	1	1	1	3	1	2.33333	1	1
208	1	3	3	1	3	4	2	3	3	2	2	1	3	4	5	4	2	2	3	1	3	1.66667	4	2.66667	2
209	1	3	2	1	2	4	5	3	4	3	3	3	3	4	3	4	4	4	3	3	4	3	3.33333	4	3
210	2	1	1	3	3	4	1	3	3	3	3	3	3	4	3	3	2	4	2	1	2.75	3	3.33333	3	1.5
211	2	3	4	1	2	2	1	2	3	3	3	2	4	3	4	3	4	4	2	2	2	2.66667	3.66667	3.66667	2
212	2	4	2	2	3	3	3	2	2	1	1	1	4	3	4	2	2	2	1	1	2.5	1	3.66667	2	1
213	1	2	3	2	3	4	2	3	1	4	4	4	4	4	5	4	4	5	4	4	2.5	4	4.33333	4.33333	4
214	1	1	2	2	1	4	3	3	5	3	4	3	2	4	2	4	2	5	1	1	3.75	3.33333	2.66667	3.66667	1
215	1	2	3	3	2	2	2	2	2	4	4	4	4	3	3	5	4	4	4	4	2	4	3.33333	4.33333	4
216	2	2	1	4	2	2	2	2	2	2	3	1	3	2	3	1	2	3	1	1	2	2	2.66667	2	1
217	2	3	3	4	3	2	3	1	2	2	2	2	1	1	2	1	2	2	2	1	2	2	1.33333	1.66667	1.5
218	2	4	3	2	1	4	3	1	3	4	4	3	3	3	3	3	3	3	2	2	2.75	3.66667	3	3	2
219	1	1	2	2	2	2	4	2	3	4	4	5	4	3	2	3	3	4	2	2	2.75	4.33333	3	3.33333	2
220	2	2	3	2	4	2	3	2	2	2	2	2	2	2	3	2	3	2	1	1	2.25	2	2.33333	2.33333	1
221	2	4	3	2	3	2	1	1	2	3	4	4	3	3	3	3	4	4	1	1	1.5	3.66667	3	3.66667	1
222	1	1	3	4	3	1	1	1	1	1	1	1	4	3	4	2	2	2	2	2	1	1	3.66667	2	2
223	1	2	2	5	1	5	3	3	4	4	5	4	4	4	4	2	2	2	1	1	3.75	4.33333	4	2	1
224	2	2	2	2	2	2	2	2	2	2	2	2	2	1	3	2	2	3	1	1	2	2	2	2.33333	1
225	2	2	4	2	3	3	4	3	4	2	2	1	2	2	3	2	2	2	1	1	3.5	1.66667	2.33333	2	1
226	2	3	2	3	2	2	4	3	3	2	2	2	2	1	3	3	2	2	1	1	3	2	2	2.33333	1
227	1	3	2	3	3	1	2	1	1	1	1	1	1	1	1	2	1	2	2	1	1.25	1	1	1.66667	1.5
228	1	3	1	4	1	2	2	2	2	3	3	4	2	2	2	3	1	3	1	1	2	3.33333	2	2.33333	1
229	1	2	2	3	1	2	3	2	2	1	1	1	2	2	2	2	2	2	1	1	2.25	1	2	2	1
230	1	1	2	1	1	2	3	2	4	4	4	4	2	2	2	3	3	3	2	2	2.75	4	2	3	2
231	1	1	1	1	4	2	2	2	2	2	2	2	2	2	2	1	2	2	2	1	2	2	2	1.66667	1.5
232	1	2	2	2	3	3	5	3	5	5	5	5	3	4	3	4	3	4	1	1	4	5	3.33333	3.66667	1
233	2	3	2	2	3	4	4	3	5	5	2	5	2	2	3	2	3	3	1	1	4	4	2.33333	2.66667	1
234	2	4	2	1	2	2	2	2	3	1	1	2	1	1	2	2	2	2	1	1	2.25	1.33333	1.33333	2	1
235	2	4	3	2	3	2	3	3	3	2	3	2	2	2	2	2	2	2	1	1	2.75	2.33333	2	2	1
236	1	2	4	2	3	2	3	3	3	2	3	3	3	2	3	1	2	3	3	3	2.75	2.66667	2.66667	2	3
237	1	2	2	2	3	3	4	3	4	5	5	4	4	4	4	5	5	5	3	2	3.5	4.66667	4	5	2.5
238	2	4	2	1	2	1	3	3	2	2	3	3	2	3	3	3	2	2	2	1	2.25	2.66667	2.66667	2.33333	1.5
239	2	2	1	1	1	3	1	2	2	3	3	3	2	2	3	1	2	2	1	1	2	3	2.33333	1.66667	1
240	2	1	2	2	3	3	4	2	5	4	4	5	5	5	3	3	4	4	2	2	3.5	4.33333	4.33333	3.66667	2
241	1	4	4	3	2	4	2	3	3	3	3	1	3	4	3	2	3	3	2	1	3	2.33333	3.33333	2.66667	1.5
242	1	1	3	2	2	3	2	2	3	3	3	4	3	3	3	3	4	4	3	3	2.5	3.33333	3	3.66667	3
243	1	1	1	2	1	4	4	3	3	4	4	4	5	3	5	4	4	4	4	2	3.5	4	4.33333	4	3
244	2	3	2	5	1	3	5	3	5	3	1	3	2	1	2	2	2	5	1	1	4	2.33333	1.66667	3	1
245	1	1	1	1	1	4	5	4	4	3	3	4	4	5	2	4	3	3	3	3	4.25	3.33333	3.66667	3.33333	3
246	1	1	2	2	3	4	2	2	4	4	5	5	2	2	2	3	4	4	1	1	3	4.66667	2	3.66667	1
247	1	2	3	5	4	3	2	3	3	4	4	5	5	4	5	3	4	4	4	4	2.75	4.33333	4.66667	3.66667	4
248	1	2	3	2	2	3	2	4	4	4	4	4	4	3	4	3	4	3	3	3	3.25	4	3.66667	3.33333	3
249	1	3	2	1	3	5	2	1	2	5	5	2	5	5	5	5	5	5	2	2	2.5	4	5	5	2
250	2	2	2	1	1	3	3	3	4	4	4	3	2	2	3	2	2	3	1	1	3.25	3.66667	2.33333	2.33333	1
251	2	2	3	4	4	3	3	2	2	2	2	3	2	3	3	3	2	2	1	1	2.5	2.33333	2.66667	2.33333	1
252	1	4	4	1	1	2	4	2	2	2	2	2	2	2	2	3	3	3	1	1	2.5	2	2	3	1
253	1	1	4	1	1	2	3	2	2	5	3	3	3	4	3	3	3	3	3	1	2.25	3.66667	3.33333	3	2
